# Supplementary material for: 3-Benzyl-3-hy­droxy-2-phenyl-3H-indole 1-oxide
Source: Acta Crystallogr Sect E Struct Rep Online. 2010 Jul 10;66(Pt 8):o1986–7. doi: 10.1107/S1600536810026176 (PMC3007230; doi:10.1107/S1600536810026176)
Supplement: Supplementary file 1 [file e-66-o1986-sup1.cif]

##############################################################################
###                                                                        ###
###        Electronic paper (Acta Crystallographica Section E)             ###
###                                                                        ###
##############################################################################
#                                                                            #
# This CIF contains the data in a paper accepted for publication in Acta     #
# Crystallographica Section E. It conforms to the requirements of Notes      #
# for Authors for Section E, and has been peer reviewed under the auspices   #
# of the IUCr Commission on Journals.                                        #
#                                                                            #
# Full details of the Crystallographic Information File format               #
# are given in the paper "The Crystallographic Information File (CIF):       #
# a New Standard Archive File for Crystallography" by S. R. Hall, F. H.      #
# Allen and I. D. Brown [Acta Cryst. (1991), A47, 655-685].                  #
#                                                                            #
# The current version of the core CIF dictionary is obtainable from          #
# ftp://ftp.iucr.org/pub/cif_core.dic. The current version number is 2.4.    #
#                                                                            #
# Software is freely available for graphical display of the structure(s) in  #
# this CIF.  For information consult the CIF home page http://www.iucr.org/  #
# cif/home.html                                                              #
#                                                                            #
# This file may be used for bona fide research purposes within the           #
# scientific community so long as proper attribution is given to the journal # 
# article from which it was obtained.                                        #
#                                                                            #
##############################################################################
                                             
data_global
_audit_creation_method     'ModiCIF v2.00'
_journal_date_recd_electronic     2010-06-18
_journal_date_accepted     2010-07-02
_journal_name_full     'Acta Crystallographica, Section E'
_journal_year     2010
_journal_volume     66
_journal_issue      8
_journal_page_first     o1986
_journal_page_last     o1987
_journal_paper_category     QO
_journal_coeditor_code     EZ2222
_publ_contact_author
;
     Corrado Rizzoli
     Dipartimento di Chimica Generale ed Inorganica
     Chimica Analitica, Chimica Fisica
     Universit\'a degli Studi di Parma
     Viale G. P. Usberti 17/A
     I-43100 Parma
     Italy
;
_publ_contact_author_email     'corrado.rizzoli@unipr.it'
_publ_contact_author_fax     '[++39]521 905 556'
_publ_contact_author_phone     '[++39]521 905 449'
_publ_section_title
;
3-Benzyl-3-hydroxy-2-phenyl-3<i>H</i>-indole 1-oxide
;
loop_
    _publ_author_name
    _publ_author_address
    'Corrado Rizzoli'
;    Dipartimento di Chimica Generale ed Inorganica
     Chimica Analitica, Chimica Fisica
     Universit\'a degli Studi di Parma
     Viale G. P. Usberti 17/A
     I-43100 Parma
     Italy
;
    'Paola Astolfi'
;    Dipartimento ISAC
     Universit\'a Politecnica delle Marche
     Via Brecce Bianche
     I-60131 Ancona
     Italy
;
    'Elda Marku'
;    Fakulteti i Shkencave t\"e Natyr\"es
     Departamenti i Kimise
     Universiteti i Tiranes
     Bulevardi "Zogu I"
     Tirana
     Albania
;
    'Lucedio Greci'
;    Dipartimento ISAC
     Universit\'a Politecnica delle Marche
     Via Brecce Bianche
     I-60131 Ancona
     Italy
;
data_I
_chemical_name_systematic
;
3-Benzyl-3-hydroxy-2-phenyl-3<i>H</i>-indole 1-oxide
;
_chemical_name_common     ?
_chemical_formula_moiety     'C21 H17 N O2'
_chemical_formula_sum     'C21 H17 N O2'
_chemical_formula_iupac     'C21 H17 N O2'
_chemical_formula_weight     315.36
_chemical_melting_point     ?
_symmetry_cell_setting     triclinic
_symmetry_space_group_name_H-M     'P -1'
_symmetry_space_group_name_Hall     '-P 1'
loop_
    _symmetry_equiv_pos_as_xyz
    'x,y,z'
    '-x,-y,-z'
_cell_length_a     11.635(2)
_cell_length_b     11.971(2)
_cell_length_c     12.063(3)
_cell_angle_alpha     84.773(5)
_cell_angle_beta     88.882(6)
_cell_angle_gamma     88.635(6)
_cell_volume     1672.5(6)
_cell_formula_units_Z     4
_cell_measurement_reflns_used     48
_cell_measurement_theta_min     16.40
_cell_measurement_theta_max     48.42
_cell_measurement_temperature     294(2)
_exptl_crystal_description     block
_exptl_crystal_colour     'pale yellow'
_exptl_crystal_size_max     0.26
_exptl_crystal_size_mid     0.24
_exptl_crystal_size_min     0.18
_exptl_crystal_density_diffrn     1.252
_exptl_crystal_density_meas     ?
_exptl_crystal_density_method     'not measured'
_exptl_crystal_F_000     664
_exptl_absorpt_coefficient_mu     0.641
_exptl_absorpt_correction_type     none
_exptl_absorpt_process_details     ?
_exptl_absorpt_correction_T_min     ?
_exptl_absorpt_correction_T_max     ?
_exptl_special_details
;
;
_diffrn_ambient_temperature     294(2)
_diffrn_radiation_type     CuK\a
_diffrn_radiation_wavelength     1.54178
_diffrn_radiation_source     'fine-focus sealed tube'
_diffrn_radiation_monochromator     graphite
_diffrn_measurement_device     'Siemens AED'
_diffrn_measurement_method     '\q/2\q scans'
_diffrn_reflns_number     6045
_diffrn_reflns_av_R_equivalents     0.0000
_diffrn_reflns_av_sigmaI/netI     0.0086
_diffrn_reflns_theta_min     3.68
_diffrn_reflns_theta_max     67.99
_diffrn_reflns_theta_full     67.99
_diffrn_measured_fraction_theta_max     0.993
_diffrn_measured_fraction_theta_full     0.993
_diffrn_reflns_limit_h_min     -9
_diffrn_reflns_limit_h_max     13
_diffrn_reflns_limit_k_min     -14
_diffrn_reflns_limit_k_max     10
_diffrn_reflns_limit_l_min     -14
_diffrn_reflns_limit_l_max     14
_diffrn_standards_number     3
_diffrn_standards_interval_count     100
_diffrn_standards_interval_time     ?
_diffrn_standards_decay_%     0.02
_refine_special_details
;
Refinement of <i>F</i>^2^ against ALL reflections. The weighted <i>R</i>-factor
<i>wR</i> and goodness of fit <i>S</i> are based on <i>F</i>^2^, conventional
<i>R</i>-factors <i>R</i> are based on <i>F</i>, with <i>F</i> set to zero for
negative <i>F</i>^2^. The threshold expression of <i>F</i>^2^ >
\s(<i>F</i>^2^) is used only for calculating <i>R</i>-factors(gt) <i>etc</i>.
and is not relevant to the choice of reflections for refinement.
<i>R</i>-factors based on <i>F</i>^2^ are statistically about twice as large
as those based on <i>F</i>, and <i>R</i>- factors based on ALL data will be
even larger.
;
_reflns_number_total     6045
_reflns_number_gt     5126
_reflns_threshold_expression     I>2\s(I)
_refine_ls_structure_factor_coef     Fsqd
_refine_ls_matrix_type     full
_refine_ls_R_factor_all     0.0591
_refine_ls_R_factor_gt     0.0528
_refine_ls_wR_factor_gt     0.1567
_refine_ls_wR_factor_ref     0.1620
_refine_ls_goodness_of_fit_ref     1.047
_refine_ls_restrained_S_all     1.047
_refine_ls_number_reflns     6045
_refine_ls_number_parameters     442
_refine_ls_number_restraints     0
_refine_ls_hydrogen_treatment     mixed
_refine_ls_weighting_scheme     calc
_refine_ls_weighting_details
         'calc w=1/[\s^2^(Fo^2^)+(0.0996P)^2^+0.2753P] where P=(Fo^2^+2Fc^2^)/3'
_atom_sites_solution_hydrogens     geom
_atom_sites_solution_primary     direct
_atom_sites_solution_secondary     difmap
_refine_ls_shift/su_max     0.000
_refine_ls_shift/su_mean     0.000
_refine_diff_density_max     0.222
_refine_diff_density_min     -0.238
_refine_ls_extinction_method     '<i>SHELXL97</i> (Sheldrick, 2008)'
_refine_ls_extinction_coef     0.0034(5)
_refine_ls_abs_structure_details     ?
_refine_ls_abs_structure_Flack     ?
loop_
    _atom_type_symbol
    _atom_type_description
    _atom_type_scat_dispersion_real
    _atom_type_scat_dispersion_imag
    _atom_type_scat_source
    'O' 'O' 0.0492 0.0322
                         'International Tables Vol C Tables 4.2.6.8 and 6.1.1.4'
    'H' 'H' 0.0000 0.0000
                         'International Tables Vol C Tables 4.2.6.8 and 6.1.1.4'
    'N' 'N' 0.0311 0.0180
                         'International Tables Vol C Tables 4.2.6.8 and 6.1.1.4'
    'C' 'C' 0.0181 0.0091
                         'International Tables Vol C Tables 4.2.6.8 and 6.1.1.4'
_computing_data_collection     '<i>AED</i> (Belletti <i>et al.</i>, 1993)'
_computing_cell_refinement     '<i>AED</i> (Belletti <i>et al.</i>, 1993)'
_computing_data_reduction     '<i>AED</i> (Belletti <i>et al.</i>, 1993)'
_computing_structure_solution     '<i>SIR97</i> (Altomare <i>et al.</i>, 1999)'
_computing_structure_refinement     '<i>SHELXL97</i> (Sheldrick, 2008)'
_computing_molecular_graphics
;
<i>ORTEP-3 for Windows</i> (Farrugia, 1997) and
<i>SCHAKAL97</i> (Keller, 1997)
;
_computing_publication_material
;
<i>SHELXL97</i> (Sheldrick, 2008) and <i>PARST95</i> (Nardelli,
1995)
;
loop_
    _atom_site_type_symbol
    _atom_site_label
    _atom_site_fract_x
    _atom_site_fract_y
    _atom_site_fract_z
    _atom_site_U_iso_or_equiv
    _atom_site_adp_type
    _atom_site_calc_flag
    _atom_site_refinement_flags
    _atom_site_occupancy
    _atom_site_disorder_assembly
    _atom_site_disorder_group
    O O1 0.46993(13) 0.19070(10) 0.43394(10) 0.0705(4) Uani d . 1 . .
    O O2 0.54286(11) -0.16774(9) 0.33565(11) 0.0571(3) Uani d . 1 . .
    H H2O 0.534(2) -0.172(2) 0.410(2) 0.088(7) Uiso d . 1 . .
    O O3 0.03259(14) 0.68855(10) 0.44282(11) 0.0754(4) Uani d . 1 . .
    O O4 -0.00423(11) 0.33865(9) 0.32592(12) 0.0628(3) Uani d . 1 . .
    H H4O -0.013(2) 0.328(2) 0.407(2) 0.097(8) Uiso d . 1 . .
    N N1 0.52177(13) 0.10469(10) 0.39161(11) 0.0549(4) Uani d . 1 . .
    N N2 -0.00636(14) 0.60551(10) 0.39494(11) 0.0565(4) Uani d . 1 . .
    C C1 0.64142(16) 0.08049(13) 0.40690(13) 0.0555(4) Uani d . 1 . .
    C C2 0.7148(2) 0.14275(16) 0.45982(15) 0.0696(5) Uani d . 1 . .
    H H2 0.6920 0.2085 0.4904 0.084 Uiso calc R 1 . .
    C C3 0.8267(2) 0.10075(19) 0.46471(17) 0.0784(6) Uani d . 1 . .
    H H3 0.8815 0.1401 0.4995 0.094 Uiso calc R 1 . .
    C C4 0.86049(19) 0.0018(2) 0.41950(17) 0.0772(6) Uani d . 1 . .
    H H4 0.9363 -0.0239 0.4261 0.093 Uiso calc R 1 . .
    C C5 0.78426(17) -0.05788(16) 0.36581(16) 0.0654(5) Uani d . 1 . .
    H H5 0.8061 -0.1236 0.3348 0.079 Uiso calc R 1 . .
    C C6 0.67341(15) -0.01605(13) 0.35970(13) 0.0541(4) Uani d . 1 . .
    C C7 0.57370(14) -0.05489(12) 0.30169(13) 0.0511(4) Uani d . 1 . .
    C C8 0.47831(15) 0.02996(12) 0.33305(12) 0.0499(4) Uani d . 1 . .
    C C9 0.36031(15) 0.03120(13) 0.30073(13) 0.0537(4) Uani d . 1 . .
    C C10 0.28318(18) 0.12083(16) 0.31429(16) 0.0669(5) Uani d . 1 . .
    H H10 0.3074 0.1834 0.3471 0.080 Uiso calc R 1 . .
    C C11 0.1726(2) 0.1165(2) 0.2795(2) 0.0818(6) Uani d . 1 . .
    H H11 0.1214 0.1759 0.2885 0.098 Uiso calc R 1 . .
    C C12 0.1379(2) 0.0260(2) 0.23201(19) 0.0826(6) Uani d . 1 . .
    H H12 0.0623 0.0235 0.2087 0.099 Uiso calc R 1 . .
    C C13 0.21224(19) -0.06358(19) 0.21721(19) 0.0772(6) Uani d . 1 . .
    H H13 0.1866 -0.1253 0.1839 0.093 Uiso calc R 1 . .
    C C14 0.32193(17) -0.06139(15) 0.25114(16) 0.0652(5) Uani d . 1 . .
    H H14 0.3719 -0.1217 0.2414 0.078 Uiso calc R 1 . .
    C C15 0.60383(16) -0.04876(14) 0.17393(14) 0.0588(4) Uani d . 1 . .
    H H151 0.6698 -0.0979 0.1630 0.071 Uiso calc R 1 . .
    H H152 0.5396 -0.0773 0.1357 0.071 Uiso calc R 1 . .
    C C16 0.63050(16) 0.06764(15) 0.12009(13) 0.0592(4) Uani d . 1 . .
    C C17 0.5463(2) 0.13279(18) 0.06942(16) 0.0734(5) Uani d . 1 . .
    H H17 0.4716 0.1067 0.0693 0.088 Uiso calc R 1 . .
    C C18 0.5709(3) 0.2378(2) 0.0179(2) 0.0979(8) Uani d . 1 . .
    H H18 0.5122 0.2798 -0.0183 0.117 Uiso calc R 1 . .
    C C19 0.6775(3) 0.2818(2) 0.0181(2) 0.1036(9) Uani d . 1 . .
    H H19 0.6915 0.3532 -0.0160 0.124 Uiso calc R 1 . .
    C C20 0.7618(3) 0.2195(2) 0.0687(2) 0.1025(9) Uani d . 1 . .
    H H20 0.8356 0.2475 0.0706 0.123 Uiso calc R 1 . .
    C C21 0.7385(2) 0.1121(2) 0.11877(17) 0.0803(6) Uani d . 1 . .
    H H21 0.7982 0.0693 0.1523 0.096 Uiso calc R 1 . .
    C C22 -0.12773(16) 0.58215(13) 0.40787(13) 0.0560(4) Uani d . 1 . .
    C C23 -0.2149(2) 0.63966(15) 0.46520(15) 0.0696(5) Uani d . 1 . .
    H H23 -0.1988 0.7036 0.5000 0.084 Uiso calc R 1 . .
    C C24 -0.3243(2) 0.59772(18) 0.46771(17) 0.0768(6) Uani d . 1 . .
    H H24 -0.3838 0.6331 0.5045 0.092 Uiso calc R 1 . .
    C C25 -0.34455(18) 0.5030(2) 0.41531(17) 0.0753(6) Uani d . 1 . .
    H H25 -0.4183 0.4744 0.4180 0.090 Uiso calc R 1 . .
    C C26 -0.25587(17) 0.44760(17) 0.35706(16) 0.0674(5) Uani d . 1 . .
    H H26 -0.2717 0.3839 0.3219 0.081 Uiso calc R 1 . .
    C C27 -0.14607(15) 0.48919(14) 0.35319(13) 0.0555(4) Uani d . 1 . .
    C C28 -0.03287(15) 0.45255(13) 0.29552(14) 0.0534(4) Uani d . 1 . .
    C C29 0.05241(15) 0.53448(12) 0.33312(13) 0.0520(4) Uani d . 1 . .
    C C30 0.17631(16) 0.53540(13) 0.30252(13) 0.0552(4) Uani d . 1 . .
    C C31 0.22917(17) 0.44455(16) 0.25119(16) 0.0667(5) Uani d . 1 . .
    H H31 0.1845 0.3840 0.2378 0.080 Uiso calc R 1 . .
    C C32 0.34565(19) 0.4425(2) 0.22003(19) 0.0775(6) Uani d . 1 . .
    H H32 0.3769 0.3814 0.1865 0.093 Uiso calc R 1 . .
    C C33 0.41384(19) 0.5308(2) 0.23898(19) 0.0807(6) Uani d . 1 . .
    H H33 0.4914 0.5306 0.2188 0.097 Uiso calc R 1 . .
    C C34 0.3640(2) 0.62003(19) 0.28893(19) 0.0802(6) Uani d . 1 . .
    H H34 0.4097 0.6801 0.3017 0.096 Uiso calc R 1 . .
    C C35 0.24684(18) 0.62393(15) 0.32136(16) 0.0667(5) Uani d . 1 . .
    H H35 0.2169 0.6853 0.3552 0.080 Uiso calc R 1 . .
    C C36 -0.03763(17) 0.46461(16) 0.16720(15) 0.0658(5) Uani d . 1 . .
    H H361 0.0389 0.4511 0.1372 0.079 Uiso calc R 1 . .
    H H362 -0.0872 0.4075 0.1436 0.079 Uiso calc R 1 . .
    C C37 -0.08058(18) 0.5768(2) 0.11951(14) 0.0698(5) Uani d . 1 . .
    C C38 -0.1895(2) 0.5879(3) 0.0830(2) 0.1048(9) Uani d . 1 . .
    H H38 -0.2381 0.5270 0.0890 0.126 Uiso calc R 1 . .
    C C39 -0.2281(3) 0.6934(4) 0.0360(3) 0.1300(13) Uani d . 1 . .
    H H39 -0.3022 0.7011 0.0083 0.156 Uiso calc R 1 . .
    C C40 -0.1597(4) 0.7850(3) 0.0297(2) 0.1215(12) Uani d . 1 . .
    H H40 -0.1878 0.8545 0.0001 0.146 Uiso calc R 1 . .
    C C41 -0.0534(3) 0.7740(3) 0.0660(2) 0.1153(10) Uani d . 1 . .
    H H41 -0.0058 0.8356 0.0616 0.138 Uiso calc R 1 . .
    C C42 -0.0136(2) 0.6711(2) 0.11025(19) 0.0886(7) Uani d . 1 . .
    H H42 0.0616 0.6644 0.1351 0.106 Uiso calc R 1 . .
loop_
    _atom_site_aniso_label
    _atom_site_aniso_U_11
    _atom_site_aniso_U_22
    _atom_site_aniso_U_33
    _atom_site_aniso_U_12
    _atom_site_aniso_U_13
    _atom_site_aniso_U_23
    O1 0.1094(11) 0.0420(6) 0.0622(7) 0.0093(6) -0.0094(7) -0.0169(5)
    O2 0.0737(8) 0.0372(5) 0.0614(7) -0.0032(5) -0.0124(6) -0.0074(5)
    O3 0.1173(11) 0.0449(6) 0.0674(8) -0.0154(7) -0.0035(7) -0.0198(6)
    O4 0.0762(8) 0.0421(6) 0.0721(8) -0.0051(5) 0.0043(6) -0.0153(5)
    N1 0.0815(10) 0.0375(6) 0.0462(7) -0.0018(6) -0.0049(6) -0.0057(5)
    N2 0.0861(10) 0.0369(6) 0.0472(7) -0.0038(6) -0.0050(7) -0.0061(5)
    C1 0.0762(11) 0.0465(8) 0.0440(8) -0.0124(8) -0.0081(7) -0.0009(6)
    C2 0.0989(15) 0.0541(10) 0.0573(10) -0.0246(10) -0.0130(10) -0.0049(8)
    C3 0.0884(15) 0.0805(14) 0.0672(12) -0.0354(12) -0.0210(10) 0.0015(10)
    C4 0.0696(12) 0.0928(15) 0.0682(12) -0.0163(11) -0.0189(9) 0.0065(11)
    C5 0.0699(11) 0.0632(10) 0.0631(10) -0.0044(9) -0.0128(9) -0.0018(8)
    C6 0.0659(10) 0.0487(8) 0.0481(8) -0.0080(7) -0.0076(7) -0.0033(6)
    C7 0.0633(10) 0.0385(7) 0.0526(9) -0.0030(7) -0.0087(7) -0.0076(6)
    C8 0.0681(10) 0.0379(7) 0.0439(8) -0.0024(7) -0.0035(7) -0.0044(6)
    C9 0.0639(10) 0.0481(8) 0.0477(8) 0.0011(7) -0.0040(7) 0.0022(6)
    C10 0.0798(13) 0.0537(10) 0.0663(11) 0.0101(9) -0.0030(9) -0.0034(8)
    C11 0.0777(14) 0.0766(14) 0.0881(15) 0.0244(11) -0.0061(11) 0.0034(11)
    C12 0.0699(13) 0.0929(16) 0.0826(14) 0.0056(11) -0.0164(11) 0.0074(12)
    C13 0.0748(13) 0.0748(13) 0.0827(14) -0.0044(10) -0.0230(11) -0.0054(10)
    C14 0.0683(11) 0.0548(10) 0.0729(11) 0.0040(8) -0.0137(9) -0.0072(8)
    C15 0.0707(11) 0.0566(9) 0.0514(9) -0.0022(8) -0.0059(8) -0.0162(7)
    C16 0.0731(11) 0.0647(10) 0.0410(8) -0.0062(8) -0.0036(7) -0.0099(7)
    C17 0.0818(13) 0.0790(13) 0.0582(10) -0.0040(10) -0.0081(9) 0.0018(9)
    C18 0.120(2) 0.0863(16) 0.0831(16) 0.0026(15) -0.0070(14) 0.0172(13)
    C19 0.150(3) 0.0783(15) 0.0802(16) -0.0247(17) -0.0084(16) 0.0105(12)
    C20 0.117(2) 0.112(2) 0.0792(15) -0.0545(17) -0.0068(14) 0.0015(14)
    C21 0.0802(14) 0.0930(15) 0.0670(12) -0.0187(12) -0.0094(10) 0.0032(11)
    C22 0.0791(11) 0.0433(8) 0.0445(8) 0.0054(7) -0.0003(7) 0.0000(6)
    C23 0.1010(16) 0.0503(9) 0.0556(10) 0.0192(10) 0.0048(10) -0.0009(7)
    C24 0.0853(14) 0.0756(13) 0.0647(11) 0.0298(11) 0.0087(10) 0.0088(10)
    C25 0.0662(12) 0.0928(15) 0.0640(11) 0.0098(10) -0.0006(9) 0.0066(10)
    C26 0.0694(11) 0.0719(12) 0.0611(10) -0.0019(9) -0.0027(9) -0.0058(9)
    C27 0.0680(10) 0.0522(9) 0.0464(8) 0.0010(7) -0.0018(7) -0.0057(7)
    C28 0.0637(10) 0.0451(8) 0.0529(9) -0.0041(7) -0.0012(7) -0.0121(7)
    C29 0.0722(10) 0.0395(7) 0.0446(8) -0.0036(7) -0.0050(7) -0.0048(6)
    C30 0.0697(11) 0.0474(8) 0.0483(8) -0.0096(7) -0.0100(7) 0.0013(7)
    C31 0.0690(11) 0.0613(10) 0.0711(11) -0.0095(9) -0.0002(9) -0.0101(9)
    C32 0.0707(12) 0.0822(14) 0.0799(13) -0.0007(10) -0.0004(10) -0.0089(11)
    C33 0.0653(12) 0.0951(16) 0.0788(13) -0.0150(11) -0.0116(10) 0.0137(12)
    C34 0.0828(14) 0.0735(13) 0.0830(14) -0.0281(11) -0.0235(11) 0.0119(11)
    C35 0.0826(13) 0.0528(9) 0.0647(11) -0.0149(9) -0.0196(9) 0.0027(8)
    C36 0.0715(11) 0.0758(12) 0.0534(10) -0.0076(9) -0.0023(8) -0.0229(9)
    C37 0.0718(12) 0.0986(15) 0.0402(8) 0.0051(10) -0.0028(8) -0.0143(9)
    C38 0.0843(16) 0.148(3) 0.0839(16) 0.0134(16) -0.0179(13) -0.0224(16)
    C39 0.101(2) 0.193(4) 0.095(2) 0.056(3) -0.0255(17) -0.017(2)
    C40 0.139(3) 0.143(3) 0.0747(16) 0.051(2) 0.0073(18) 0.0141(18)
    C41 0.138(3) 0.109(2) 0.0904(18) 0.0069(19) -0.0045(17) 0.0307(16)
    C42 0.0984(17) 0.0911(16) 0.0722(13) -0.0070(13) -0.0114(12) 0.0182(11)
loop_
    _geom_bond_atom_site_label_1
    _geom_bond_atom_site_label_2
    _geom_bond_site_symmetry_2
    _geom_bond_distance
    _geom_bond_publ_flag
    O1 N1 . 1.3186(18) ?
    O2 C7 . 1.4276(18) ?
    O2 H2O . 0.90(3) ?
    O3 N2 . 1.2898(17) ?
    O4 C28 . 1.413(2) ?
    O4 H4O . 0.98(3) ?
    N1 C8 . 1.306(2) ?
    N1 C1 . 1.427(2) ?
    N2 C29 . 1.347(2) ?
    N2 C22 . 1.449(2) ?
    C1 C2 . 1.353(2) ?
    C1 C6 . 1.375(2) ?
    C2 C3 . 1.385(3) ?
    C2 H2 . 0.9300 ?
    C3 C4 . 1.394(3) ?
    C3 H3 . 0.9300 ?
    C4 C5 . 1.361(3) ?
    C4 H4 . 0.9300 ?
    C5 C6 . 1.373(3) ?
    C5 H5 . 0.9300 ?
    C6 C7 . 1.473(2) ?
    C7 C8 . 1.551(2) ?
    C7 C15 . 1.569(2) ?
    C8 C9 . 1.434(2) ?
    C9 C14 . 1.393(2) ?
    C9 C10 . 1.401(2) ?
    C10 C11 . 1.365(3) ?
    C10 H10 . 0.9300 ?
    C11 C12 . 1.344(3) ?
    C11 H11 . 0.9300 ?
    C12 C13 . 1.384(3) ?
    C12 H12 . 0.9300 ?
    C13 C14 . 1.349(3) ?
    C13 H13 . 0.9300 ?
    C14 H14 . 0.9300 ?
    C15 C16 . 1.519(2) ?
    C15 H151 . 0.9700 ?
    C15 H152 . 0.9700 ?
    C16 C17 . 1.357(3) ?
    C16 C21 . 1.375(3) ?
    C17 C18 . 1.384(3) ?
    C17 H17 . 0.9300 ?
    C18 C19 . 1.359(4) ?
    C18 H18 . 0.9300 ?
    C19 C20 . 1.341(4) ?
    C19 H19 . 0.9300 ?
    C20 C21 . 1.400(3) ?
    C20 H20 . 0.9300 ?
    C21 H21 . 0.9300 ?
    C22 C27 . 1.367(2) ?
    C22 C23 . 1.417(3) ?
    C23 C24 . 1.378(3) ?
    C23 H23 . 0.9300 ?
    C24 C25 . 1.375(3) ?
    C24 H24 . 0.9300 ?
    C25 C26 . 1.422(3) ?
    C25 H25 . 0.9300 ?
    C26 C27 . 1.381(3) ?
    C26 H26 . 0.9300 ?
    C27 C28 . 1.550(2) ?
    C28 C29 . 1.516(2) ?
    C28 C36 . 1.543(2) ?
    C29 C30 . 1.481(3) ?
    C30 C35 . 1.393(2) ?
    C30 C31 . 1.421(3) ?
    C31 C32 . 1.400(3) ?
    C31 H31 . 0.9300 ?
    C32 C33 . 1.375(3) ?
    C32 H32 . 0.9300 ?
    C33 C34 . 1.383(3) ?
    C33 H33 . 0.9300 ?
    C34 C35 . 1.412(3) ?
    C34 H34 . 0.9300 ?
    C35 H35 . 0.9300 ?
    C36 C37 . 1.491(3) ?
    C36 H361 . 0.9700 ?
    C36 H362 . 0.9700 ?
    C37 C38 . 1.350(3) ?
    C37 C42 . 1.382(3) ?
    C38 C39 . 1.403(5) ?
    C38 H38 . 0.9300 ?
    C39 C40 . 1.366(5) ?
    C39 H39 . 0.9300 ?
    C40 C41 . 1.319(5) ?
    C40 H40 . 0.9300 ?
    C41 C42 . 1.371(4) ?
    C41 H41 . 0.9300 ?
    C42 H42 . 0.9300 ?
loop_
    _geom_angle_atom_site_label_1
    _geom_angle_atom_site_label_2
    _geom_angle_atom_site_label_3
    _geom_angle_site_symmetry_1
    _geom_angle_site_symmetry_3
    _geom_angle
    _geom_angle_publ_flag
    C7 O2 H2O . . 106.0(15) ?
    C28 O4 H4O . . 106.1(14) ?
    C8 N1 O1 . . 128.88(16) ?
    C8 N1 C1 . . 109.39(14) ?
    O1 N1 C1 . . 121.73(14) ?
    O3 N2 C29 . . 128.03(17) ?
    O3 N2 C22 . . 118.08(14) ?
    C29 N2 C22 . . 113.89(13) ?
    C2 C1 C6 . . 123.80(19) ?
    C2 C1 N1 . . 125.66(18) ?
    C6 C1 N1 . . 110.54(14) ?
    C1 C2 C3 . . 114.6(2) ?
    C1 C2 H2 . . 122.7 ?
    C3 C2 H2 . . 122.7 ?
    C2 C3 C4 . . 122.57(18) ?
    C2 C3 H3 . . 118.7 ?
    C4 C3 H3 . . 118.7 ?
    C5 C4 C3 . . 121.1(2) ?
    C5 C4 H4 . . 119.5 ?
    C3 C4 H4 . . 119.5 ?
    C4 C5 C6 . . 116.65(19) ?
    C4 C5 H5 . . 121.7 ?
    C6 C5 H5 . . 121.7 ?
    C5 C6 C1 . . 121.32(16) ?
    C5 C6 C7 . . 130.23(16) ?
    C1 C6 C7 . . 108.35(15) ?
    O2 C7 C6 . . 114.25(13) ?
    O2 C7 C8 . . 111.51(13) ?
    C6 C7 C8 . . 101.63(12) ?
    O2 C7 C15 . . 107.19(12) ?
    C6 C7 C15 . . 108.21(14) ?
    C8 C7 C15 . . 114.13(13) ?
    N1 C8 C9 . . 123.70(15) ?
    N1 C8 C7 . . 109.85(14) ?
    C9 C8 C7 . . 126.41(13) ?
    C14 C9 C10 . . 118.79(17) ?
    C14 C9 C8 . . 117.56(15) ?
    C10 C9 C8 . . 123.64(16) ?
    C11 C10 C9 . . 120.11(19) ?
    C11 C10 H10 . . 119.9 ?
    C9 C10 H10 . . 119.9 ?
    C12 C11 C10 . . 119.8(2) ?
    C12 C11 H11 . . 120.1 ?
    C10 C11 H11 . . 120.1 ?
    C11 C12 C13 . . 121.3(2) ?
    C11 C12 H12 . . 119.3 ?
    C13 C12 H12 . . 119.3 ?
    C14 C13 C12 . . 120.0(2) ?
    C14 C13 H13 . . 120.0 ?
    C12 C13 H13 . . 120.0 ?
    C13 C14 C9 . . 119.97(19) ?
    C13 C14 H14 . . 120.0 ?
    C9 C14 H14 . . 120.0 ?
    C16 C15 C7 . . 115.08(13) ?
    C16 C15 H151 . . 108.5 ?
    C7 C15 H151 . . 108.5 ?
    C16 C15 H152 . . 108.5 ?
    C7 C15 H152 . . 108.5 ?
    H151 C15 H152 . . 107.5 ?
    C17 C16 C21 . . 116.76(19) ?
    C17 C16 C15 . . 120.24(18) ?
    C21 C16 C15 . . 123.00(18) ?
    C16 C17 C18 . . 120.4(2) ?
    C16 C17 H17 . . 119.8 ?
    C18 C17 H17 . . 119.8 ?
    C19 C18 C17 . . 122.5(3) ?
    C19 C18 H18 . . 118.7 ?
    C17 C18 H18 . . 118.7 ?
    C20 C19 C18 . . 118.1(2) ?
    C20 C19 H19 . . 120.9 ?
    C18 C19 H19 . . 120.9 ?
    C19 C20 C21 . . 119.8(3) ?
    C19 C20 H20 . . 120.1 ?
    C21 C20 H20 . . 120.1 ?
    C16 C21 C20 . . 122.4(2) ?
    C16 C21 H21 . . 118.8 ?
    C20 C21 H21 . . 118.8 ?
    C27 C22 C23 . . 124.02(19) ?
    C27 C22 N2 . . 106.63(15) ?
    C23 C22 N2 . . 129.34(16) ?
    C24 C23 C22 . . 117.77(19) ?
    C24 C23 H23 . . 121.1 ?
    C22 C23 H23 . . 121.1 ?
    C25 C24 C23 . . 119.37(19) ?
    C25 C24 H24 . . 120.3 ?
    C23 C24 H24 . . 120.3 ?
    C24 C25 C26 . . 121.8(2) ?
    C24 C25 H25 . . 119.1 ?
    C26 C25 H25 . . 119.1 ?
    C27 C26 C25 . . 119.44(19) ?
    C27 C26 H26 . . 120.3 ?
    C25 C26 H26 . . 120.3 ?
    C22 C27 C26 . . 117.58(17) ?
    C22 C27 C28 . . 109.74(15) ?
    C26 C27 C28 . . 132.67(16) ?
    O4 C28 C29 . . 114.21(14) ?
    O4 C28 C36 . . 105.78(13) ?
    C29 C28 C36 . . 109.38(14) ?
    O4 C28 C27 . . 111.76(14) ?
    C29 C28 C27 . . 102.27(13) ?
    C36 C28 C27 . . 113.64(15) ?
    N2 C29 C30 . . 127.86(15) ?
    N2 C29 C28 . . 107.32(15) ?
    C30 C29 C28 . . 124.79(14) ?
    C35 C30 C31 . . 116.51(18) ?
    C35 C30 C29 . . 122.62(17) ?
    C31 C30 C29 . . 120.87(15) ?
    C32 C31 C30 . . 122.72(18) ?
    C32 C31 H31 . . 118.6 ?
    C30 C31 H31 . . 118.6 ?
    C33 C32 C31 . . 119.9(2) ?
    C33 C32 H32 . . 120.0 ?
    C31 C32 H32 . . 120.0 ?
    C32 C33 C34 . . 118.2(2) ?
    C32 C33 H33 . . 120.9 ?
    C34 C33 H33 . . 120.9 ?
    C33 C34 C35 . . 122.91(19) ?
    C33 C34 H34 . . 118.5 ?
    C35 C34 H34 . . 118.5 ?
    C30 C35 C34 . . 119.7(2) ?
    C30 C35 H35 . . 120.1 ?
    C34 C35 H35 . . 120.1 ?
    C37 C36 C28 . . 113.77(14) ?
    C37 C36 H361 . . 108.8 ?
    C28 C36 H361 . . 108.8 ?
    C37 C36 H362 . . 108.8 ?
    C28 C36 H362 . . 108.8 ?
    H361 C36 H362 . . 107.7 ?
    C38 C37 C42 . . 117.8(3) ?
    C38 C37 C36 . . 119.2(2) ?
    C42 C37 C36 . . 122.99(19) ?
    C37 C38 C39 . . 118.7(3) ?
    C37 C38 H38 . . 120.7 ?
    C39 C38 H38 . . 120.7 ?
    C40 C39 C38 . . 121.7(3) ?
    C40 C39 H39 . . 119.1 ?
    C38 C39 H39 . . 119.1 ?
    C41 C40 C39 . . 119.5(3) ?
    C41 C40 H40 . . 120.2 ?
    C39 C40 H40 . . 120.2 ?
    C40 C41 C42 . . 119.5(3) ?
    C40 C41 H41 . . 120.3 ?
    C42 C41 H41 . . 120.3 ?
    C41 C42 C37 . . 122.8(3) ?
    C41 C42 H42 . . 118.6 ?
    C37 C42 H42 . . 118.6 ?
loop_
    _geom_hbond_atom_site_label_D
    _geom_hbond_atom_site_label_H
    _geom_hbond_atom_site_label_A
    _geom_hbond_site_symmetry_A
    _geom_hbond_distance_DH
    _geom_hbond_distance_HA
    _geom_hbond_distance_DA
    _geom_hbond_angle_DHA
    C10 H10 O1 . 0.93 2.19 2.817(3) 124
    C14 H14 O2 . 0.93 2.34 2.996(2) 127
    C31 H31 O4 . 0.93 2.47 3.107(2) 126
    C35 H35 O3 . 0.93 2.37 2.989(3) 124
    C11 H11 O4 . 0.93 2.48 3.404(3) 175
    O2 H2O O1 2_656 0.90(2) 1.88(2) 2.769(2) 174(2)
    O4 H4O O3 2_566 0.98(2) 1.82(2) 2.793(2) 178(2)
    C24 H24 O1 2_566 0.93 2.48 3.310(3) 148
    C3 H3 O3 2_666 0.93 2.46 3.327(3) 154
    C34 H34 O2 1_565 0.93 2.49 3.415(3) 176
