# Supplementary material for: 3-Benzyl-3-hy­droxy-2-phenyl-3H-indole 1-oxide
Source: Acta Crystallogr Sect E Struct Rep Online. 2010 Jul 10;66(Pt 8):o1986–7. doi: 10.1107/S1600536810026176 (PMC3007230; doi:10.1107/S1600536810026176)
Supplement: Supplementary file 2 [file e-66-o1986-Isup2.hkl]

# 
# h,k,l, Fc-squared, Fo-squared, sigma(Fo-squared) and status flag 
# 
data_I
_shelx_title ' LU20 - P -1' 
_shelx_refln_list_code          4 
_shelx_F_calc_maximum      187.44 
_exptl_crystal_F_000       664.00 
_reflns_d_resolution_high  0.8315 
 
loop_ 
 _symmetry_equiv_pos_as_xyz 
 'x, y, z' 
 '-x, -y, -z' 
 
_cell_length_a    11.6350 
_cell_length_b    11.9710 
_cell_length_c    12.0630 
_cell_angle_alpha  84.773 
_cell_angle_beta   88.882 
_cell_angle_gamma  88.635 
 
_shelx_F_squared_multiplier     1.000 
 
loop_ 
 _refln_index_h 
 _refln_index_k 
 _refln_index_l 
 _refln_F_squared_calc 
 _refln_F_squared_meas 
 _refln_F_squared_sigma 
 _refln_observed_status 
   1   0   0        7.04        4.16      0.17 o 
   2   0   0      226.44      200.14      0.98 o 
   3   0   0      255.19      195.91      1.20 o 
   4   0   0     1291.10     1163.01      3.45 o 
   5   0   0     1246.74     1196.66      3.97 o 
   6   0   0     1159.59     1137.53      4.37 o 
   7   0   0        5.39        7.66      0.57 o 
   8   0   0       16.79       15.35      0.77 o 
   9   0   0       61.14       56.63      1.37 o 
  10   0   0      100.30       96.60      1.87 o 
  11   0   0        0.25        0.12      0.60 o 
  12   0   0        0.11        0.53      0.60 o 
  13   0   0        0.00        0.00      0.45 o 
 -13   1   0        2.72        2.06      0.50 o 
 -12   1   0       35.39       38.98      1.27 o 
 -11   1   0       12.49       10.67      0.86 o 
 -10   1   0        2.85        1.48      0.69 o 
  -9   1   0       33.24       36.66      1.21 o 
  -8   1   0      107.22      109.91      1.74 o 
  -7   1   0       67.35       60.52      1.19 o 
  -6   1   0        2.75        1.77      0.47 o 
  -5   1   0      907.01      866.18      3.44 o 
  -4   1   0     2142.52     2031.93      4.63 o 
  -3   1   0     2230.28     1954.45      3.89 o 
  -2   1   0      324.46      284.23      1.23 o 
  -1   1   0    15452.98    12911.15      7.59 o 
   0   1   0        2.42        6.25      0.17 o 
   1   1   0    14206.42    14024.42      7.79 o 
   2   1   0     3051.80     2709.90      3.81 o 
   3   1   0     4551.00     4108.87      5.70 o 
   4   1   0        6.61        5.78      0.40 o 
   5   1   0      443.69      416.23      2.38 o 
   6   1   0      154.39      151.53      1.65 o 
   7   1   0       39.33       42.65      1.02 o 
   8   1   0       24.47       17.44      0.86 o 
   9   1   0        4.12        4.74      0.63 o 
  10   1   0        2.65        1.83      0.68 o 
  11   1   0        0.18        0.65      0.60 o 
  12   1   0        6.77        6.30      0.78 o 
  13   1   0        7.73        9.98      0.70 o 
 -13   2   0        4.44        6.63      0.60 o 
 -12   2   0        1.84        2.56      0.69 o 
 -11   2   0       39.21       41.88      1.36 o 
 -10   2   0       62.34       56.90      1.54 o 
  -9   2   0        3.26        2.76      0.68 o 
  -8   2   0      281.69      285.77      2.77 o 
  -7   2   0       33.93       37.02      0.99 o 
  -6   2   0       28.92       42.78      0.97 o 
  -5   2   0      560.02      589.44      2.93 o 
  -4   2   0     2551.34     2563.91      5.47 o 
  -3   2   0     1461.90     1349.19      3.45 o 
  -2   2   0     1128.28     1107.32      2.72 o 
  -1   2   0      976.65      920.11      2.18 o 
   0   2   0    14386.66    15733.30      9.48 o 
   1   2   0      453.12      446.92      1.50 o 
   2   2   0      735.49      713.51      2.17 o 
   3   2   0      744.92      673.58      2.41 o 
   4   2   0     2114.93     2055.30      4.86 o 
   5   2   0      224.78      220.83      1.84 o 
   6   2   0      182.48      206.76      1.96 o 
   7   2   0      225.37      218.15      2.20 o 
   8   2   0       99.40       98.65      1.68 o 
   9   2   0       38.45       40.99      1.28 o 
  10   2   0       28.69       28.89      1.12 o 
  11   2   0       27.23       30.63      1.17 o 
  12   2   0        0.50        0.45      0.61 o 
  13   2   0        9.26       12.78      0.73 o 
 -13   3   0        2.29        1.08      0.45 o 
 -12   3   0        0.23        0.48      0.58 o 
 -11   3   0       12.51       12.29      0.93 o 
 -10   3   0      189.47      197.65      2.61 o 
  -9   3   0        0.45        0.00      0.60 o 
  -8   3   0       86.62       86.69      1.62 o 
  -7   3   0       57.43       54.05      1.20 o 
  -6   3   0       15.83       14.71      0.70 o 
  -5   3   0      124.62      130.31      1.53 o 
  -4   3   0       83.66       94.89      1.16 o 
  -3   3   0     2315.34     2297.03      4.95 o 
  -2   3   0       34.86       27.29      0.54 o 
  -1   3   0     1678.17     1574.45      3.43 o 
   0   3   0       63.82       62.12      0.68 o 
   1   3   0      724.50      771.16      2.38 o 
   2   3   0        2.24        2.57      0.24 o 
   3   3   0     2004.76     1948.35      4.53 o 
   4   3   0        1.21        0.73      0.40 o 
   5   3   0      967.93      965.52      3.90 o 
   6   3   0      314.28      335.54      2.56 o 
   7   3   0        1.74        0.79      0.42 o 
   8   3   0      350.54      319.73      2.95 o 
   9   3   0      360.40      357.03      3.33 o 
  10   3   0        0.00        0.15      0.67 o 
  11   3   0        7.44        5.58      0.78 o 
  12   3   0        8.35        8.04      0.75 o 
  13   3   0        7.03        9.49      0.63 o 
 -13   4   0        2.22        3.36      0.50 o 
 -12   4   0        0.02        0.00      0.55 o 
 -11   4   0       85.75       91.97      1.81 o 
 -10   4   0       12.93       13.61      0.96 o 
  -9   4   0       19.37       19.71      1.04 o 
  -8   4   0      133.93      141.29      2.08 o 
  -7   4   0      235.36      255.21      2.55 o 
  -6   4   0       32.63       44.05      1.09 o 
  -5   4   0       83.47       95.97      1.42 o 
  -4   4   0     1886.93     1995.82      5.53 o 
  -3   4   0      127.76      135.18      1.35 o 
  -2   4   0      220.78      237.98      1.63 o 
  -1   4   0       78.12       78.00      0.90 o 
   0   4   0      376.36      441.60      2.05 o 
   1   4   0      245.81      237.43      1.54 o 
   2   4   0       44.72       43.64      0.72 o 
   3   4   0       26.41       25.07      0.62 o 
   4   4   0      576.62      574.34      2.93 o 
   5   4   0      297.80      330.15      2.47 o 
   6   4   0       67.40       62.55      1.24 o 
   7   4   0       68.35       66.55      1.34 o 
   8   4   0      449.72      418.23      3.46 o 
   9   4   0        5.38        8.43      0.77 o 
  10   4   0       62.56       66.60      1.63 o 
  11   4   0      106.60      117.57      2.04 o 
  12   4   0        0.61        0.24      0.53 o 
  13   4   0        5.25        6.62      0.57 o 
 -13   5   0        0.66        0.53      0.36 o 
 -12   5   0        1.49        1.75      0.56 o 
 -11   5   0        3.39        2.89      0.64 o 
 -10   5   0        0.19        0.00      0.65 o 
  -9   5   0       39.28       40.65      1.30 o 
  -8   5   0       10.04        9.65      0.82 o 
  -7   5   0       88.52       98.16      1.69 o 
  -6   5   0       26.30       31.16      1.02 o 
  -5   5   0      389.97      405.90      2.96 o 
  -4   5   0       26.60       31.11      0.88 o 
  -3   5   0       36.09       35.39      0.82 o 
  -2   5   0        4.61        3.65      0.34 o 
  -1   5   0       23.05       29.66      0.66 o 
   0   5   0       43.72       54.12      0.85 o 
   1   5   0       17.70       23.43      0.59 o 
   2   5   0       97.37       90.03      1.14 o 
   3   5   0      165.07      180.00      1.67 o 
   4   5   0      158.18      171.11      1.78 o 
   5   5   0       41.19       50.49      1.17 o 
   6   5   0        0.85        0.32      0.50 o 
   7   5   0       77.89       86.54      1.59 o 
   8   5   0      129.69      130.39      2.05 o 
   9   5   0       50.14       41.59      1.33 o 
  10   5   0        0.57        2.56      0.78 o 
  11   5   0        1.40        1.94      0.63 o 
  12   5   0        0.47        0.65      0.52 o 
  13   5   0        8.79        9.23      0.56 o 
 -12   6   0        4.64        5.94      0.56 o 
 -11   6   0        3.60        5.11      0.66 o 
 -10   6   0        5.96        6.67      0.74 o 
  -9   6   0       40.73       39.97      1.36 o 
  -8   6   0       70.03       78.73      1.71 o 
  -7   6   0      449.05      454.45      3.67 o 
  -6   6   0       33.19       40.29      1.20 o 
  -5   6   0      179.37      197.02      2.28 o 
  -4   6   0       26.12       23.99      0.88 o 
  -3   6   0      938.42     1002.01      4.33 o 
  -2   6   0      825.73      799.52      3.71 o 
  -1   6   0      708.05      739.81      3.46 o 
   0   6   0        1.90        1.69      0.33 o 
   1   6   0      137.20      145.62      1.56 o 
   2   6   0      584.44      580.02      3.12 o 
   3   6   0      941.10      976.62      4.24 o 
   4   6   0      273.03      287.04      2.48 o 
   5   6   0      356.96      357.15      2.96 o 
   6   6   0      114.69      112.02      1.80 o 
   7   6   0       15.37       16.48      0.89 o 
   8   6   0       86.95       92.67      1.80 o 
   9   6   0        0.81        0.50      0.66 o 
  10   6   0        1.06        0.23      0.66 o 
  11   6   0        9.44       10.35      0.75 o 
  12   6   0        0.82        0.70      0.48 o 
 -12   7   0        4.30        6.84      0.58 o 
 -11   7   0        1.34        1.81      0.54 o 
 -10   7   0       12.70       12.83      0.83 o 
  -9   7   0       20.62       26.47      1.11 o 
  -8   7   0      246.56      263.02      3.00 o 
  -7   7   0        0.28        0.26      0.67 o 
  -6   7   0      153.81      164.26      2.28 o 
  -5   7   0      158.21      160.43      2.23 o 
  -4   7   0      325.40      333.73      2.89 o 
  -3   7   0       10.30        8.98      0.64 o 
  -2   7   0      824.63      925.79      4.38 o 
  -1   7   0      188.19      183.70      1.94 o 
   0   7   0       41.45       61.24      1.14 o 
   1   7   0        0.59        0.30      0.33 o 
   2   7   0      766.90      813.16      4.08 o 
   3   7   0       22.32       24.89      0.85 o 
   4   7   0      488.80      488.60      3.46 o 
   5   7   0      408.86      386.75      3.24 o 
   6   7   0      151.38      153.32      2.18 o 
   7   7   0      126.25      135.11      2.12 o 
   8   7   0      134.77      132.16      2.17 o 
   9   7   0       56.36       59.37      1.56 o 
  10   7   0        9.63       10.60      0.84 o 
  11   7   0        0.51        0.27      0.49 o 
  12   7   0        0.04        0.38      0.39 o 
 -11   8   0        4.57        6.15      0.56 o 
 -10   8   0        0.00        0.18      0.48 o 
  -9   8   0        0.82        1.70      0.58 o 
  -8   8   0        0.05        0.73      0.63 o 
  -7   8   0      136.61      133.36      2.15 o 
  -6   8   0       13.72       12.37      0.95 o 
  -5   8   0       20.66       13.42      1.18 o 
  -4   8   0       60.04       66.31      1.51 o 
  -3   8   0      158.83      172.76      2.15 o 
  -2   8   0      249.50      239.36      2.45 o 
  -1   8   0      357.91      385.83      3.05 o 
   0   8   0      158.05      197.89      2.16 o 
   1   8   0      452.86      474.08      3.35 o 
   2   8   0      194.03      201.66      2.24 o 
   3   8   0      546.77      548.50      3.78 o 
   4   8   0        7.61        6.84      0.74 o 
   5   8   0      173.02      163.10      2.35 o 
   6   8   0        0.03        1.35      0.64 o 
   7   8   0        0.03        0.00      0.58 o 
   8   8   0        1.29        4.37      0.67 o 
   9   8   0       94.33       98.38      1.85 o 
  10   8   0        0.43        0.00      0.55 o 
  11   8   0        5.82        6.28      0.60 o 
 -10   9   0        4.20        4.46      0.57 o 
  -9   9   0       18.02       17.14      0.88 o 
  -8   9   0        3.56        3.72      0.63 o 
  -7   9   0        0.47        0.36      0.56 o 
  -6   9   0       43.38       38.72      1.40 o 
  -5   9   0       56.23       52.01      1.64 o 
  -4   9   0      137.00      126.24      2.13 o 
  -3   9   0       29.77       31.07      1.12 o 
  -2   9   0       24.26       22.90      0.92 o 
  -1   9   0      291.92      284.88      2.83 o 
   0   9   0       13.60       15.65      0.82 o 
   1   9   0      392.51      379.17      3.27 o 
   2   9   0      104.12      110.41      1.80 o 
   3   9   0        6.36        8.27      0.71 o 
   4   9   0       68.52       63.94      1.61 o 
   5   9   0       60.18       52.36      1.62 o 
   6   9   0       14.16       15.93      1.01 o 
   7   9   0        4.49        4.56      0.66 o 
   8   9   0       45.34       45.35      1.40 o 
   9   9   0       22.96       19.03      0.93 o 
  10   9   0        0.41        0.87      0.48 o 
  11   9   0        2.16        3.88      0.47 o 
  -9  10   0        0.54        0.96      0.43 o 
  -8  10   0       12.82       16.42      0.85 o 
  -7  10   0        3.99        2.49      0.61 o 
  -6  10   0      144.61      139.24      2.29 o 
  -5  10   0      370.76      375.75      3.68 o 
  -4  10   0       24.10       26.21      1.15 o 
  -3  10   0        5.15        4.96      0.79 o 
  -2  10   0       14.19       11.15      0.75 o 
  -1  10   0      255.60      243.14      2.76 o 
   0  10   0       20.23       22.41      0.98 o 
   1  10   0      175.38      164.00      2.28 o 
   2  10   0        1.75        1.78      0.52 o 
   3  10   0       48.32       59.35      1.44 o 
   4  10   0      147.80      155.66      2.37 o 
   5  10   0       21.11       26.46      1.33 o 
   6  10   0        4.81        7.53      0.86 o 
   7  10   0        0.04        0.00      0.54 o 
   8  10   0        7.52        7.64      0.69 o 
   9  10   0        9.08        7.70      0.65 o 
  10  10   0        0.14        0.20      0.38 o 
  -8  11   0        0.29        0.19      0.44 o 
  -7  11   0        6.78        6.80      0.66 o 
  -6  11   0        1.17        1.48      0.65 o 
  -5  11   0       40.10       42.88      1.48 o 
  -4  11   0       86.74       85.63      1.83 o 
  -3  11   0       54.64       57.42      1.53 o 
  -2  11   0       44.07       42.18      1.30 o 
  -1  11   0        6.58        4.65      0.60 o 
   0  11   0        0.48        0.70      0.54 o 
   1  11   0        4.33        4.50      0.55 o 
   2  11   0       18.75       14.76      0.84 o 
   3  11   0        1.56        1.47      0.58 o 
   4  11   0       13.89       12.44      0.95 o 
   5  11   0       29.40       24.89      1.29 o 
   6  11   0        8.20        7.72      0.74 o 
   7  11   0       31.28       29.48      1.01 o 
   8  11   0        0.08        0.36      0.43 o 
   9  11   0        0.46        0.55      0.35 o 
  -7  12   0       16.22       14.87      0.67 o 
  -6  12   0        9.35        9.85      0.75 o 
  -5  12   0       12.02       12.25      0.97 o 
  -4  12   0       13.70       15.89      0.99 o 
  -3  12   0        1.50        1.46      0.60 o 
  -2  12   0        8.00        7.62      0.65 o 
  -1  12   0       77.42       77.89      1.63 o 
   0  12   0       38.63       53.20      1.41 o 
   1  12   0       38.21       38.75      1.20 o 
   2  12   0       27.87       23.81      0.96 o 
   3  12   0        3.79        2.16      0.61 o 
   4  12   0       51.30       53.76      1.49 o 
   5  12   0        1.10        0.64      0.77 o 
   6  12   0       11.24       12.16      0.80 o 
   7  12   0        0.39        0.33      0.41 o 
  -5  13   0        4.93        4.89      0.75 o 
  -4  13   0       23.55       25.61      0.99 o 
  -3  13   0       33.56       35.77      1.07 o 
  -2  13   0       13.26       12.66      0.72 o 
  -1  13   0       36.05       37.24      1.09 o 
   0  13   0        1.18        0.56      0.47 o 
   1  13   0       13.12       16.11      0.78 o 
   2  13   0        9.52        7.83      0.59 o 
   3  13   0       50.66       50.93      1.27 o 
   4  13   0       13.86       16.39      0.86 o 
   5  13   0       14.17       14.39      0.87 o 
   6  13   0        3.45        3.98      0.51 o 
  -2  14   0       61.08       68.55      1.21 o 
  -1  14   0        3.42        3.01      0.43 o 
   0  14   0       29.96       37.45      0.97 o 
   1  14   0        1.35        1.81      0.40 o 
   2  14   0       66.08       66.42      1.25 o 
   3  14   0        3.36        4.86      0.48 o 
  -2 -14   1       11.09       12.06      0.58 o 
  -1 -14   1       41.20       35.23      0.93 o 
   0 -14   1       17.53       23.08      0.78 o 
   1 -14   1       11.21        9.35      0.55 o 
   2 -14   1       26.73       25.09      0.78 o 
  -5 -13   1        0.03        0.88      0.61 o 
  -4 -13   1        0.24        0.52      0.56 o 
  -3 -13   1       52.19       45.14      1.21 o 
  -2 -13   1        2.31        1.61      0.45 o 
  -1 -13   1       20.44       20.36      0.82 o 
   0 -13   1        1.09        1.11      0.46 o 
   1 -13   1       31.54       33.24      1.03 o 
   2 -13   1        0.10        0.30      0.39 o 
   3 -13   1       53.15       46.04      1.17 o 
   4 -13   1        9.84        9.67      0.67 o 
   5 -13   1        0.01        0.37      0.48 o 
  -7 -12   1        4.62        2.58      0.44 o 
  -6 -12   1        0.97        1.42      0.53 o 
  -5 -12   1       53.03       49.40      1.41 o 
  -4 -12   1      151.35      148.01      2.20 o 
  -3 -12   1        4.08        3.88      0.70 o 
  -2 -12   1        9.77       10.45      0.71 o 
  -1 -12   1       25.02       23.97      1.03 o 
   0 -12   1      132.70      173.78      2.36 o 
   1 -12   1       21.38       19.70      0.86 o 
   2 -12   1        1.54        1.89      0.48 o 
   3 -12   1        2.20        1.50      0.57 o 
   4 -12   1       38.56       38.34      1.22 o 
   5 -12   1        0.01        0.06      0.64 o 
   6 -12   1        5.31        7.49      0.67 o 
   7 -12   1        0.29        0.50      0.40 o 
  -9 -11   1        4.10        4.40      0.45 o 
  -8 -11   1        2.41        2.65      0.48 o 
  -7 -11   1        0.00        0.00      0.46 o 
  -6 -11   1        0.67        0.51      0.64 o 
  -5 -11   1       55.21       54.92      1.56 o 
  -4 -11   1        0.88        0.54      0.75 o 
  -3 -11   1       27.09       26.60      1.12 o 
  -2 -11   1       14.02       15.60      0.84 o 
  -1 -11   1        1.14        0.78      0.51 o 
   0 -11   1        0.00        0.00      0.54 o 
   1 -11   1       23.51       20.39      0.94 o 
   2 -11   1        1.46        1.74      0.54 o 
   3 -11   1        6.92        6.42      0.71 o 
   4 -11   1       18.64       15.65      0.96 o 
   5 -11   1       27.62       26.08      1.14 o 
   6 -11   1        4.26        3.65      0.72 o 
   7 -11   1       19.97       22.43      0.89 o 
   8 -11   1        1.17        0.00      0.43 o 
 -10 -10   1        0.00        0.28      0.34 o 
  -9 -10   1        2.56        3.93      0.48 o 
  -8 -10   1        5.71        4.04      0.61 o 
  -7 -10   1       23.88       25.15      1.04 o 
  -6 -10   1       56.18       53.84      1.51 o 
  -5 -10   1       30.37       28.51      1.36 o 
  -4 -10   1       57.72       64.61      1.62 o 
  -3 -10   1        0.87        1.50      0.75 o 
  -2 -10   1      184.91      173.06      2.37 o 
  -1 -10   1       37.77       30.21      1.12 o 
   0 -10   1       54.14       70.77      1.59 o 
   1 -10   1        0.75        2.53      0.53 o 
   2 -10   1       38.76       42.88      1.28 o 
   3 -10   1       41.09       45.60      1.36 o 
   4 -10   1      125.19      136.18      2.21 o 
   5 -10   1        1.92        3.43      0.89 o 
   6 -10   1       11.08       13.58      0.99 o 
   7 -10   1        6.34        7.05      0.78 o 
   8 -10   1       31.99       33.53      1.07 o 
   9 -10   1        0.26        0.13      0.42 o 
 -10  -9   1        1.71        2.33      0.51 o 
  -9  -9   1        2.63        3.85      0.61 o 
  -8  -9   1        1.31        2.16      0.62 o 
  -7  -9   1       51.06       47.10      1.39 o 
  -6  -9   1        3.89        5.19      0.89 o 
  -5  -9   1        0.89        0.92      0.92 o 
  -4  -9   1        5.05        6.51      0.80 o 
  -3  -9   1       70.86       66.10      1.57 o 
  -2  -9   1        0.57        1.24      0.43 o 
  -1  -9   1       82.03       84.40      1.61 o 
   0  -9   1       83.39       99.39      1.72 o 
   1  -9   1        2.08        2.53      0.51 o 
   2  -9   1       80.09       85.79      1.62 o 
   3  -9   1       18.55       19.46      0.94 o 
   4  -9   1      167.86      169.93      2.38 o 
   5  -9   1        2.79        1.52      0.87 o 
   6  -9   1        3.10        5.32      0.80 o 
   7  -9   1        6.50        6.55      0.79 o 
   8  -9   1        3.66        2.77      0.59 o 
   9  -9   1       42.31       41.61      1.19 o 
  10  -9   1        0.10        0.18      0.43 o 
 -11  -8   1        0.04        0.03      0.40 o 
 -10  -8   1       15.33       16.95      0.89 o 
  -9  -8   1        1.40        2.03      0.57 o 
  -8  -8   1       17.99       18.94      1.02 o 
  -7  -8   1        1.86        1.89      0.63 o 
  -6  -8   1       27.47       30.47      1.17 o 
  -5  -8   1       10.78       14.11      1.08 o 
  -4  -8   1       14.95       13.29      0.89 o 
  -3  -8   1       21.15       26.86      0.99 o 
  -2  -8   1        6.81        6.10      0.55 o 
  -1  -8   1        5.53        3.88      0.48 o 
   0  -8   1      206.83      315.42      2.78 o 
   1  -8   1      237.93      226.99      2.39 o 
   2  -8   1      130.74      136.52      1.87 o 
   3  -8   1      520.83      563.72      3.86 o 
   4  -8   1        0.03        0.00      0.64 o 
   5  -8   1       19.01       18.47      1.09 o 
   6  -8   1       14.99       16.06      0.99 o 
   7  -8   1       18.07       17.07      1.01 o 
   8  -8   1       48.86       60.82      1.53 o 
   9  -8   1       40.14       40.02      1.30 o 
  10  -8   1        0.10        1.17      0.48 o 
  11  -8   1        0.00        0.00      0.41 o 
 -12  -7   1        0.28        0.06      0.41 o 
 -11  -7   1        5.81        8.85      0.70 o 
 -10  -7   1       38.65       36.43      1.23 o 
  -9  -7   1       46.27       50.33      1.40 o 
  -8  -7   1        4.44        5.44      0.75 o 
  -7  -7   1       57.78       61.48      1.51 o 
  -6  -7   1      148.51      148.52      2.20 o 
  -5  -7   1       10.92        8.73      0.86 o 
  -4  -7   1      167.47      160.03      2.08 o 
  -3  -7   1      198.74      202.09      2.18 o 
  -2  -7   1       31.08       28.07      0.83 o 
  -1  -7   1       29.49       37.46      0.93 o 
   0  -7   1       10.62       14.57      0.64 o 
   1  -7   1       70.58       73.94      1.26 o 
   2  -7   1      139.27      146.62      1.79 o 
   3  -7   1        2.60        4.81      0.51 o 
   4  -7   1      337.75      333.80      2.92 o 
   5  -7   1       73.37       78.86      1.61 o 
   6  -7   1       17.13       19.03      0.96 o 
   7  -7   1      116.79      116.36      1.99 o 
   8  -7   1      203.00      222.43      2.75 o 
   9  -7   1       15.75       17.24      0.97 o 
  10  -7   1        9.05       12.70      0.87 o 
  11  -7   1        0.06        0.00      0.50 o 
 -12  -6   1        0.39        0.72      0.48 o 
 -11  -6   1       12.04       12.81      0.82 o 
 -10  -6   1        0.04        0.00      0.62 o 
  -9  -6   1        3.58        3.84      0.66 o 
  -8  -6   1        0.84        0.22      0.61 o 
  -7  -6   1        3.07        3.91      0.66 o 
  -6  -6   1      178.00      187.86      2.32 o 
  -5  -6   1      115.77      124.75      1.85 o 
  -4  -6   1      366.95      388.96      2.91 o 
  -3  -6   1        3.29        3.26      0.48 o 
  -2  -6   1      309.54      339.61      2.46 o 
  -1  -6   1      476.05      503.92      2.91 o 
   0  -6   1     2941.41     4272.90      8.41 o 
   1  -6   1      107.58      117.42      1.43 o 
   2  -6   1       67.99       75.55      1.18 o 
   3  -6   1      301.64      326.98      2.53 o 
   4  -6   1       56.55       69.07      1.31 o 
   5  -6   1      231.92      224.24      2.40 o 
   6  -6   1        9.34        9.12      0.77 o 
   7  -6   1        0.03        1.34      0.65 o 
   8  -6   1       67.55       68.91      1.63 o 
   9  -6   1        7.39        7.22      0.81 o 
  10  -6   1        9.38        7.74      0.85 o 
  11  -6   1        4.87        7.88      0.69 o 
  12  -6   1        0.01        0.00      0.46 o 
 -13  -5   1        3.89        4.38      0.48 o 
 -12  -5   1        1.61        3.95      0.59 o 
 -11  -5   1       17.21       21.92      1.01 o 
 -10  -5   1       77.71       80.29      1.77 o 
  -9  -5   1       21.20       18.83      0.96 o 
  -8  -5   1       15.35       14.42      0.88 o 
  -7  -5   1      400.67      385.78      3.27 o 
  -6  -5   1       20.33       20.51      0.91 o 
  -5  -5   1        1.47        4.39      0.68 o 
  -4  -5   1        2.41        3.70      0.52 o 
  -3  -5   1       28.32       28.44      0.77 o 
  -2  -5   1      477.92      515.45      2.72 o 
  -1  -5   1      406.01      420.56      2.38 o 
   0  -5   1       40.01       51.96      0.86 o 
   1  -5   1      211.50      226.76      1.75 o 
   2  -5   1      676.92      716.99      3.21 o 
   3  -5   1        0.92        2.87      0.41 o 
   4  -5   1       85.93       98.01      1.41 o 
   5  -5   1      125.93      130.43      1.72 o 
   6  -5   1        0.32        0.41      0.53 o 
   7  -5   1       15.52       20.18      0.90 o 
   8  -5   1      121.56      116.23      1.97 o 
   9  -5   1      256.96      263.52      2.99 o 
  10  -5   1      128.47      147.29      2.34 o 
  11  -5   1        3.78        3.95      0.69 o 
  12  -5   1        2.93        2.95      0.56 o 
 -13  -4   1        0.49        2.03      0.42 o 
 -12  -4   1        0.20        0.00      0.56 o 
 -11  -4   1       68.30       67.21      1.58 o 
 -10  -4   1        1.63        0.78      0.68 o 
  -9  -4   1      146.11      137.53      2.18 o 
  -8  -4   1        0.04        0.51      0.57 o 
  -7  -4   1       17.42       14.06      0.77 o 
  -6  -4   1      111.78      118.34      1.67 o 
  -5  -4   1        2.57        3.56      0.64 o 
  -4  -4   1       10.49       10.78      0.58 o 
  -3  -4   1      147.40      157.21      1.48 o 
  -2  -4   1      866.69      791.41      3.02 o 
  -1  -4   1        3.20        3.51      0.28 o 
   0  -4   1      617.70      756.74      2.76 o 
   1  -4   1       24.14       36.84      0.66 o 
   2  -4   1      165.49      164.71      1.39 o 
   3  -4   1       31.34       34.57      0.73 o 
   4  -4   1        6.15        3.74      0.44 o 
   5  -4   1        2.48        2.88      0.51 o 
   6  -4   1       51.72       46.12      1.10 o 
   7  -4   1       68.34       65.29      1.38 o 
   8  -4   1       67.06       62.89      1.44 o 
   9  -4   1        0.03        0.53      0.65 o 
  10  -4   1       59.89       63.95      1.62 o 
  11  -4   1       42.55       45.85      1.36 o 
  12  -4   1        0.87        1.11      0.52 o 
  13  -4   1        6.69        8.81      0.63 o 
 -13  -3   1       14.09       14.62      0.73 o 
 -12  -3   1        5.48        9.06      0.77 o 
 -11  -3   1       60.77       63.94      1.55 o 
 -10  -3   1       15.59       11.49      0.92 o 
  -9  -3   1        8.70        8.47      0.81 o 
  -8  -3   1        2.24        1.81      0.52 o 
  -7  -3   1        1.14        9.91      0.62 o 
  -6  -3   1       34.54       29.98      0.90 o 
  -5  -3   1      417.53      378.07      2.53 o 
  -4  -3   1      377.35      350.86      2.20 o 
  -3  -3   1        0.17        1.01      0.32 o 
  -2  -3   1       56.92       48.45      0.70 o 
  -1  -3   1      965.16      948.52      2.75 o 
   0  -3   1       20.62       17.33      0.42 o 
   1  -3   1     1019.99      969.95      2.77 o 
   2  -3   1      218.20      198.50      1.35 o 
   3  -3   1       46.32       43.94      0.74 o 
   4  -3   1       61.34       55.45      0.93 o 
   5  -3   1      794.95      774.51      3.55 o 
   6  -3   1      134.56      153.49      1.78 o 
   7  -3   1       12.26       14.12      0.72 o 
   8  -3   1      153.65      152.22      2.07 o 
   9  -3   1      478.36      453.65      3.76 o 
  10  -3   1      138.40      137.95      2.20 o 
  11  -3   1        9.96       11.46      0.91 o 
  12  -3   1        2.09        1.70      0.56 o 
  13  -3   1        3.02        4.44      0.54 o 
 -13  -2   1        0.20        0.17      0.41 o 
 -12  -2   1        1.50        0.25      0.59 o 
 -11  -2   1       40.81       44.56      1.37 o 
 -10  -2   1        0.05        0.47      0.61 o 
  -9  -2   1      100.97       99.32      1.84 o 
  -8  -2   1       16.59       15.00      0.78 o 
  -7  -2   1        0.01        0.40      0.41 o 
  -6  -2   1        0.06        3.27      0.55 o 
  -5  -2   1      568.01      583.93      2.97 o 
  -4  -2   1      230.19      221.04      1.64 o 
  -3  -2   1      217.23      198.92      1.39 o 
  -2  -2   1      296.11      261.48      1.38 o 
  -1  -2   1      111.28      115.79      0.84 o 
   0  -2   1     1144.48     1324.83      2.65 o 
   1  -2   1      348.53      353.08      1.42 o 
   2  -2   1      526.30      485.90      1.85 o 
   3  -2   1        3.27        2.80      0.28 o 
   4  -2   1      944.77      855.44      3.15 o 
   5  -2   1     1546.19     1598.18      4.90 o 
   6  -2   1       95.02      109.82      1.48 o 
   7  -2   1       44.92       51.46      1.15 o 
   8  -2   1      181.52      181.42      2.21 o 
   9  -2   1      234.87      224.81      2.64 o 
  10  -2   1       66.59       70.99      1.70 o 
  11  -2   1       90.84       76.35      1.71 o 
  12  -2   1        5.13        6.83      0.76 o 
  13  -2   1        0.52        1.10      0.44 o 
 -13  -1   1        1.73        1.85      0.48 o 
 -12  -1   1        1.17        1.21      0.64 o 
 -11  -1   1       23.19       19.12      1.00 o 
 -10  -1   1        0.15        0.69      0.57 o 
  -9  -1   1        9.60       10.12      0.79 o 
  -8  -1   1       68.47       70.24      1.43 o 
  -7  -1   1      314.27      314.79      2.61 o 
  -6  -1   1      549.38      581.88      3.20 o 
  -5  -1   1        8.78       10.94      0.60 o 
  -4  -1   1      204.70      176.11      1.42 o 
  -3  -1   1      281.03      245.99      1.43 o 
  -2  -1   1        0.11        3.55      0.25 o 
  -1  -1   1       29.31       33.34      0.41 o 
   0  -1   1       11.93       27.09      0.34 o 
   1  -1   1      348.80      314.94      1.12 o 
   2  -1   1      653.83      569.60      1.80 o 
   3  -1   1     1445.12     1334.63      3.26 o 
   4  -1   1        1.34        2.68      0.32 o 
   5  -1   1       69.26       63.35      1.02 o 
   6  -1   1      904.68      912.44      3.94 o 
   7  -1   1        4.27        8.87      0.61 o 
   8  -1   1      337.18      332.72      2.89 o 
   9  -1   1       32.41       32.11      1.14 o 
  10  -1   1       27.64       24.70      1.13 o 
  11  -1   1        5.54        5.27      0.72 o 
  12  -1   1        0.68        1.02      0.61 o 
  13  -1   1        0.10        0.68      0.44 o 
 -13   0   1        0.01        0.00      0.44 o 
 -12   0   1        1.67        2.49      0.67 o 
 -11   0   1        0.37        0.67      0.48 o 
 -10   0   1        2.53        2.95      0.68 o 
  -9   0   1       62.12       61.03      1.47 o 
  -8   0   1      102.75       97.32      1.65 o 
  -7   0   1       48.55       45.92      1.07 o 
  -6   0   1      477.14      472.06      2.89 o 
  -5   0   1      128.23      133.22      1.43 o 
  -4   0   1      123.58      103.39      1.08 o 
  -3   0   1      765.82      627.62      2.22 o 
  -2   0   1      173.80      186.44      1.02 o 
  -1   0   1      116.64       76.03      0.53 o 
   0   0   1     5824.05     7281.77      4.41 o 
   1   0   1        3.43        3.86      0.19 o 
   2   0   1       10.83       19.34      0.37 o 
   3   0   1      573.11      504.06      1.93 o 
   4   0   1       64.57       43.29      0.71 o 
   5   0   1     1273.74     1279.02      4.10 o 
   6   0   1     1397.43     1556.13      5.07 o 
   7   0   1       16.84       18.50      0.75 o 
   8   0   1        5.13        4.32      0.56 o 
   9   0   1        0.95        2.41      0.58 o 
  10   0   1       38.13       39.77      1.33 o 
  11   0   1        4.91        4.33      0.71 o 
  12   0   1        4.16        3.91      0.64 o 
  13   0   1        0.98        1.68      0.45 o 
 -13   1   1        1.74        1.17      0.51 o 
 -12   1   1        1.67        2.12      0.61 o 
 -11   1   1        0.00        0.71      0.51 o 
 -10   1   1       12.48       11.15      0.88 o 
  -9   1   1      131.53      136.01      2.08 o 
  -8   1   1      220.39      205.77      2.35 o 
  -7   1   1       97.09      117.97      1.62 o 
  -6   1   1        3.22        6.09      0.58 o 
  -5   1   1       98.32      102.36      1.28 o 
  -4   1   1     1398.19     1239.22      3.68 o 
  -3   1   1      154.54      118.37      1.01 o 
  -2   1   1    11683.43    10079.27      8.31 o 
  -1   1   1       96.29       94.83      0.64 o 
   0   1   1       57.38       45.03      0.40 o 
   1   1   1     1792.75     1627.03      2.47 o 
   2   1   1     8974.92     8412.24      7.19 o 
   3   1   1     1481.02     1340.65      3.21 o 
   4   1   1     3298.50     3337.46      5.93 o 
   5   1   1     1535.48     1487.17      4.53 o 
   6   1   1      443.08      414.03      2.66 o 
   7   1   1       53.03       45.88      1.04 o 
   8   1   1      164.78      160.28      2.02 o 
   9   1   1        0.21        0.85      0.55 o 
  10   1   1        0.50        0.64      0.65 o 
  11   1   1       41.06       41.14      1.32 o 
  12   1   1        1.35        1.21      0.61 o 
  13   1   1        0.16        1.12      0.44 o 
 -13   2   1        0.53        0.13      0.40 o 
 -12   2   1       20.90       22.73      1.06 o 
 -11   2   1        0.10        0.00      0.57 o 
 -10   2   1       41.46       42.18      1.35 o 
  -9   2   1        4.35        4.84      0.70 o 
  -8   2   1       97.79       92.97      1.64 o 
  -7   2   1       13.47       13.13      0.67 o 
  -6   2   1      256.41      244.83      2.16 o 
  -5   2   1      316.36      294.82      2.12 o 
  -4   2   1      479.34      425.10      2.26 o 
  -3   2   1       30.77       19.60      0.49 o 
  -2   2   1     1820.29     1585.78      3.38 o 
  -1   2   1       34.88       40.22      0.51 o 
   0   2   1    14194.53    15632.85      9.74 o 
   1   2   1        9.55        6.82      0.28 o 
   2   2   1     1546.35     1661.48      3.34 o 
   3   2   1      662.66      655.20      2.38 o 
   4   2   1      385.71      363.89      2.03 o 
   5   2   1     2119.89     2178.75      5.65 o 
   6   2   1       34.27       40.96      0.94 o 
   7   2   1       19.63       21.02      0.76 o 
   8   2   1       13.86       11.60      0.74 o 
   9   2   1      147.45      134.11      2.06 o 
  10   2   1       66.94       66.14      1.61 o 
  11   2   1        5.67        3.71      0.71 o 
  12   2   1        0.04        0.00      0.58 o 
  13   2   1        1.46        1.36      0.49 o 
 -13   3   1        0.88        0.64      0.39 o 
 -12   3   1        3.56        2.72      0.65 o 
 -11   3   1        7.97       10.18      0.82 o 
 -10   3   1        2.59        2.57      0.70 o 
  -9   3   1      164.51      166.54      2.34 o 
  -8   3   1      241.84      235.90      2.60 o 
  -7   3   1       10.15       12.51      0.67 o 
  -6   3   1      313.96      315.26      2.55 o 
  -5   3   1        9.49       11.46      0.63 o 
  -4   3   1      435.89      364.78      2.24 o 
  -3   3   1       11.21       11.74      0.46 o 
  -2   3   1      412.28      370.24      1.82 o 
  -1   3   1      783.83      718.35      2.35 o 
   0   3   1       42.34       36.26      0.55 o 
   1   3   1     2254.74     2118.01      4.00 o 
   2   3   1       14.26       17.21      0.43 o 
   3   3   1      534.70      560.54      2.41 o 
   4   3   1       73.51       83.28      1.08 o 
   5   3   1      184.43      188.01      1.77 o 
   6   3   1        8.17       13.39      0.66 o 
   7   3   1        7.06        8.41      0.59 o 
   8   3   1       24.80       25.86      0.99 o 
   9   3   1      113.19      112.27      1.94 o 
  10   3   1      240.19      250.33      2.92 o 
  11   3   1        0.55        0.38      0.67 o 
  12   3   1        1.00        1.26      0.58 o 
  13   3   1        0.20        0.40      0.39 o 
 -13   4   1        0.01        0.03      0.36 o 
 -12   4   1        1.43        1.34      0.56 o 
 -11   4   1        7.83        6.40      0.77 o 
 -10   4   1       29.68       39.77      1.36 o 
  -9   4   1      162.72      172.74      2.41 o 
  -8   4   1      111.62      115.25      1.93 o 
  -7   4   1       63.64       68.15      1.38 o 
  -6   4   1      448.64      451.17      3.14 o 
  -5   4   1      983.17      869.57      4.01 o 
  -4   4   1      176.93      212.36      1.84 o 
  -3   4   1     2377.69     2223.49      5.43 o 
  -2   4   1     1612.26     1555.47      4.20 o 
  -1   4   1      491.53      453.32      2.14 o 
   0   4   1     1901.82     2464.47      4.90 o 
   1   4   1      625.11      618.43      2.47 o 
   2   4   1      552.98      581.90      2.51 o 
   3   4   1      131.55      139.11      1.34 o 
   4   4   1     2424.34     2685.75      6.35 o 
   5   4   1       27.81       24.50      0.85 o 
   6   4   1        1.50        0.77      0.45 o 
   7   4   1      150.18      144.17      1.91 o 
   8   4   1        2.35        1.81      0.65 o 
   9   4   1        0.86        0.66      0.67 o 
  10   4   1       23.19       26.01      1.19 o 
  11   4   1      115.48      114.15      2.01 o 
  12   4   1        0.02        0.00      0.59 o 
  13   4   1        3.51        4.92      0.55 o 
 -12   5   1        9.28       12.08      0.73 o 
 -11   5   1        0.01        0.00      0.56 o 
 -10   5   1       14.63       14.46      0.95 o 
  -9   5   1        0.53        0.00      0.65 o 
  -8   5   1      405.23      411.21      3.60 o 
  -7   5   1       15.15       14.17      0.80 o 
  -6   5   1        3.22        4.50      0.61 o 
  -5   5   1      186.88      178.33      2.03 o 
  -4   5   1      392.84      398.92      2.71 o 
  -3   5   1       17.57       15.00      0.61 o 
  -2   5   1      105.98      100.52      1.21 o 
  -1   5   1      634.68      681.16      2.96 o 
   0   5   1       26.31       31.49      0.67 o 
   1   5   1      781.22      838.59      3.27 o 
   2   5   1       18.78       14.20      0.51 o 
   3   5   1      352.97      366.29      2.36 o 
   4   5   1        0.35        0.74      0.41 o 
   5   5   1      272.22      242.68      2.27 o 
   6   5   1       15.62       18.03      0.78 o 
   7   5   1       39.96       45.20      1.21 o 
   8   5   1      134.44      116.96      1.93 o 
   9   5   1      303.19      315.36      3.21 o 
  10   5   1      275.84      265.65      3.04 o 
  11   5   1        1.43        0.66      0.56 o 
  12   5   1       11.73       11.04      0.80 o 
  13   5   1        0.14        0.41      0.37 o 
 -12   6   1        5.97        8.75      0.65 o 
 -11   6   1        9.84       12.58      0.81 o 
 -10   6   1       10.24        8.88      0.83 o 
  -9   6   1        1.40        0.46      0.63 o 
  -8   6   1       81.99       77.48      1.76 o 
  -7   6   1       34.14       34.03      1.14 o 
  -6   6   1        9.60       14.12      0.86 o 
  -5   6   1        4.14        6.32      0.80 o 
  -4   6   1      216.64      252.05      2.37 o 
  -3   6   1      478.63      507.76      3.11 o 
  -2   6   1      408.06      432.06      2.73 o 
  -1   6   1      140.68      151.18      1.58 o 
   0   6   1        7.74       10.00      0.48 o 
   1   6   1      299.25      293.47      2.18 o 
   2   6   1      561.53      563.02      3.08 o 
   3   6   1        9.05        9.91      0.56 o 
   4   6   1       58.64       74.11      1.32 o 
   5   6   1      146.00      147.27      1.94 o 
   6   6   1       11.80       14.05      0.80 o 
   7   6   1      163.74      152.00      2.14 o 
   8   6   1        2.29        4.83      0.74 o 
   9   6   1       33.43       31.28      1.20 o 
  10   6   1       15.33       12.31      0.98 o 
  11   6   1        0.17        0.22      0.53 o 
  12   6   1        1.01        0.25      0.48 o 
 -12   7   1        3.86        4.82      0.53 o 
 -11   7   1        0.10        0.77      0.44 o 
 -10   7   1       29.20       34.66      1.15 o 
  -9   7   1        0.45        0.03      0.59 o 
  -8   7   1        3.89        3.14      0.78 o 
  -7   7   1      101.02      101.98      1.91 o 
  -6   7   1       21.28       26.00      1.07 o 
  -5   7   1        1.32        0.64      0.77 o 
  -4   7   1       40.50       37.09      1.13 o 
  -3   7   1      241.43      236.75      2.33 o 
  -2   7   1        0.75        0.90      0.34 o 
  -1   7   1      214.80      237.81      2.20 o 
   0   7   1        8.24        9.42      0.54 o 
   1   7   1      788.55      757.96      3.85 o 
   2   7   1       54.93       53.77      1.09 o 
   3   7   1      235.26      239.29      2.32 o 
   4   7   1       75.22       68.55      1.39 o 
   5   7   1       24.00       27.48      1.10 o 
   6   7   1      190.64      212.05      2.50 o 
   7   7   1       20.22       19.71      1.05 o 
   8   7   1      624.04      614.25      4.48 o 
   9   7   1        2.84        2.45      0.74 o 
  10   7   1        1.85        2.02      0.62 o 
  11   7   1        4.43        4.88      0.61 o 
  12   7   1        2.17        1.90      0.51 o 
 -11   8   1        4.48        4.67      0.53 o 
 -10   8   1       13.67       10.79      0.82 o 
  -9   8   1        0.06        0.02      0.54 o 
  -8   8   1       42.77       46.77      1.36 o 
  -7   8   1       33.25       39.99      1.33 o 
  -6   8   1       18.32       22.46      1.15 o 
  -5   8   1      115.20      122.12      2.09 o 
  -4   8   1       56.04       56.65      1.40 o 
  -3   8   1        5.49        6.20      0.65 o 
  -2   8   1      350.14      340.66      2.91 o 
  -1   8   1       43.92       48.19      1.14 o 
   0   8   1      243.61      406.67      3.08 o 
   1   8   1       14.75       16.72      0.73 o 
   2   8   1      513.88      471.51      3.38 o 
   3   8   1       52.33       56.85      1.33 o 
   4   8   1      400.41      412.60      3.39 o 
   5   8   1       15.04       12.22      1.01 o 
   6   8   1       61.52       56.89      1.51 o 
   7   8   1      377.94      374.88      3.53 o 
   8   8   1       20.89       19.37      1.04 o 
   9   8   1       54.91       59.13      1.50 o 
  10   8   1        0.02        0.56      0.53 o 
  11   8   1        0.04        0.00      0.45 o 
 -10   9   1        4.62        5.54      0.57 o 
  -9   9   1        1.25        0.07      0.55 o 
  -8   9   1        0.18        0.02      0.58 o 
  -7   9   1       17.38       18.57      0.98 o 
  -6   9   1       86.00       76.81      1.79 o 
  -5   9   1        2.22        2.57      0.93 o 
  -4   9   1       69.43       70.28      1.63 o 
  -3   9   1       19.62       21.71      0.97 o 
  -2   9   1       11.34        8.73      0.58 o 
  -1   9   1       42.13       44.43      1.20 o 
   0   9   1        1.93        2.22      0.51 o 
   1   9   1      138.57      137.61      1.96 o 
   2   9   1        2.83        1.23      0.47 o 
   3   9   1        8.28        6.57      0.71 o 
   4   9   1       68.39       58.26      1.52 o 
   5   9   1       37.64       33.45      1.37 o 
   6   9   1        0.53        0.87      0.74 o 
   7   9   1        0.94        0.90      0.61 o 
   8   9   1       15.11       11.38      0.83 o 
   9   9   1       34.27       34.74      1.17 o 
  10   9   1        1.97        3.02      0.55 o 
  11   9   1        1.01        0.89      0.40 o 
  -9  10   1        3.02        4.77      0.57 o 
  -8  10   1        6.53        5.52      0.66 o 
  -7  10   1        1.31        1.04      0.55 o 
  -6  10   1       11.26        9.03      0.93 o 
  -5  10   1      151.59      143.90      2.42 o 
  -4  10   1       46.29       38.39      1.42 o 
  -3  10   1       35.78       32.57      1.20 o 
  -2  10   1       71.05       77.48      1.61 o 
  -1  10   1       13.19       11.90      0.86 o 
   0  10   1      585.67      809.84      4.97 o 
   1  10   1      154.71      160.54      2.28 o 
   2  10   1       32.58       32.23      1.12 o 
   3  10   1        4.02        4.53      0.67 o 
   4  10   1        4.43        5.18      0.89 o 
   5  10   1      202.63      188.23      2.71 o 
   6  10   1       82.15       75.64      1.74 o 
   7  10   1        4.02        4.30      0.64 o 
   8  10   1       46.20       52.99      1.40 o 
   9  10   1        1.24        1.12      0.51 o 
  10  10   1        1.33        1.80      0.46 o 
  -8  11   1       10.80       11.82      0.71 o 
  -7  11   1        1.80        1.66      0.51 o 
  -6  11   1       10.15       13.73      0.93 o 
  -5  11   1        6.09        5.53      0.99 o 
  -4  11   1       97.51       90.42      1.90 o 
  -3  11   1      403.74      401.61      3.67 o 
  -2  11   1       14.15       11.99      0.84 o 
  -1  11   1      231.19      235.38      2.80 o 
   0  11   1       54.98       64.91      1.57 o 
   1  11   1       96.87       94.97      1.83 o 
   2  11   1       53.04       58.96      1.47 o 
   3  11   1      216.91      212.49      2.70 o 
   4  11   1       81.45       79.87      1.76 o 
   5  11   1       16.73       19.27      1.19 o 
   6  11   1        0.13        0.00      0.63 o 
   7  11   1       33.46       29.89      1.07 o 
   8  11   1        1.48        1.17      0.47 o 
   9  11   1        8.73        6.83      0.53 o 
  -7  12   1       16.26       14.77      0.73 o 
  -6  12   1        4.63        2.41      0.61 o 
  -5  12   1        0.03        0.16      0.78 o 
  -4  12   1        0.28        1.22      0.68 o 
  -3  12   1        3.32        3.31      0.65 o 
  -2  12   1       21.15       17.23      0.88 o 
  -1  12   1       56.83       54.09      1.39 o 
   0  12   1      236.87      344.32      3.34 o 
   1  12   1      125.19      117.00      1.98 o 
   2  12   1       15.89       13.24      0.77 o 
   3  12   1        1.45        1.71      0.53 o 
   4  12   1        2.41        3.39      0.71 o 
   5  12   1       20.83       18.49      1.11 o 
   6  12   1       29.32       31.14      1.06 o 
   7  12   1        5.23        4.28      0.53 o 
   8  12   1        8.98        7.64      0.54 o 
  -5  13   1        4.04        4.09      0.70 o 
  -4  13   1        2.93        2.16      0.57 o 
  -3  13   1        8.06       10.24      0.70 o 
  -2  13   1       33.91       31.27      1.01 o 
  -1  13   1        0.44        0.43      0.41 o 
   0  13   1        0.51        1.01      0.41 o 
   1  13   1       11.19       11.61      0.70 o 
   2  13   1       13.96       14.42      0.71 o 
   3  13   1        8.70        9.15      0.69 o 
   4  13   1       22.64       24.34      0.99 o 
   5  13   1        2.42        1.54      0.64 o 
   6  13   1        9.33        6.28      0.58 o 
  -2  14   1       22.14       20.88      0.72 o 
  -1  14   1        0.52        0.82      0.32 o 
   0  14   1        6.47        9.45      0.58 o 
   1  14   1        1.16        0.90      0.33 o 
   2  14   1       38.69       41.29      0.99 o 
   3  14   1        1.57        1.68      0.41 o 
  -1 -14   2       17.01       19.77      0.67 o 
   0 -14   2       30.68       44.56      0.99 o 
  -5 -13   2        3.53        1.97      0.64 o 
  -4 -13   2        0.19        0.60      0.50 o 
  -3 -13   2       21.19       20.94      0.88 o 
  -2 -13   2        5.87        5.13      0.49 o 
  -1 -13   2        6.33        5.15      0.50 o 
   0 -13   2        1.60        2.83      0.51 o 
   1 -13   2        5.50        4.37      0.52 o 
   2 -13   2        7.63        7.66      0.53 o 
   3 -13   2       39.11       34.43      1.02 o 
   4 -13   2        0.01        0.06      0.44 o 
  -7 -12   2        8.97       10.57      0.59 o 
  -6 -12   2        4.65        5.34      0.64 o 
  -5 -12   2       39.36       32.47      1.22 o 
  -4 -12   2       68.22       69.89      1.56 o 
  -3 -12   2       12.47       13.25      0.84 o 
  -2 -12   2       99.97       88.43      1.71 o 
  -1 -12   2      122.56      123.02      1.99 o 
   0 -12   2        2.75        3.31      0.57 o 
   1 -12   2       88.37       91.94      1.79 o 
   2 -12   2       66.86       60.75      1.43 o 
   3 -12   2        0.02        0.00      0.52 o 
   4 -12   2       87.19       93.07      1.73 o 
   5 -12   2       34.43       31.44      1.12 o 
   6 -12   2        0.27        0.00      0.51 o 
  -8 -11   2        0.51        0.73      0.41 o 
  -7 -11   2       12.28       16.61      0.79 o 
  -6 -11   2        3.43        2.37      0.72 o 
  -5 -11   2        7.11        4.46      0.92 o 
  -4 -11   2        3.56        3.76      0.77 o 
  -3 -11   2       57.15       51.61      1.45 o 
  -2 -11   2       11.01       10.82      0.74 o 
  -1 -11   2       44.88       40.70      1.24 o 
   0 -11   2        8.34       11.55      0.78 o 
   1 -11   2       20.44       22.88      0.94 o 
   2 -11   2        2.54        2.33      0.51 o 
   3 -11   2       72.72       74.09      1.60 o 
   4 -11   2        1.70        0.94      0.67 o 
   5 -11   2       18.60       17.10      1.04 o 
   6 -11   2        0.33        0.78      0.57 o 
   7 -11   2        1.78        1.71      0.48 o 
   8 -11   2        1.78        3.11      0.45 o 
  -9 -10   2       34.84       37.38      1.03 o 
  -8 -10   2        0.01        0.00      0.48 o 
  -7 -10   2       11.90        9.16      0.71 o 
  -6 -10   2       28.27       29.45      1.22 o 
  -5 -10   2       20.85       20.86      1.23 o 
  -4 -10   2       28.79       34.62      1.33 o 
  -3 -10   2       35.74       35.32      1.30 o 
  -2 -10   2        1.28        1.70      0.49 o 
  -1 -10   2      103.27      102.35      1.88 o 
   0 -10   2       47.01       72.46      1.59 o 
   1 -10   2      125.02      125.42      2.03 o 
   2 -10   2        0.96        0.82      0.41 o 
   3 -10   2       10.44       12.67      0.85 o 
   4 -10   2       35.93       41.25      1.36 o 
   5 -10   2       24.04       21.36      1.16 o 
   6 -10   2        8.38        9.66      0.88 o 
   7 -10   2        5.40        4.87      0.67 o 
   8 -10   2        0.08        0.44      0.46 o 
   9 -10   2        1.71        0.99      0.43 o 
 -10  -9   2       23.88       26.70      0.91 o 
  -9  -9   2        1.56        0.88      0.52 o 
  -8  -9   2       63.65       60.04      1.46 o 
  -7  -9   2       57.41       49.38      1.41 o 
  -6  -9   2      163.80      166.23      2.48 o 
  -5  -9   2       45.27       44.58      1.51 o 
  -4  -9   2        3.87        3.39      0.85 o 
  -3  -9   2      109.26      105.54      1.93 o 
  -2  -9   2       66.32       65.15      1.46 o 
  -1  -9   2      126.37      111.40      1.86 o 
   0  -9   2       17.14       18.28      0.84 o 
   1  -9   2       70.35       74.75      1.52 o 
   2  -9   2      120.42      122.96      1.94 o 
   3  -9   2      102.77       93.99      1.79 o 
   4  -9   2        2.28        3.76      0.76 o 
   5  -9   2       49.37       40.87      1.46 o 
   6  -9   2        3.37        5.86      0.84 o 
   7  -9   2        1.31        0.02      0.59 o 
   8  -9   2        4.39        4.34      0.66 o 
   9  -9   2        1.97        2.64      0.61 o 
  10  -9   2        0.02        0.24      0.45 o 
 -11  -8   2        2.62        4.58      0.50 o 
 -10  -8   2        1.69        1.94      0.57 o 
  -9  -8   2       91.06       88.34      1.77 o 
  -8  -8   2       12.91       17.79      0.98 o 
  -7  -8   2      251.92      252.10      2.91 o 
  -6  -8   2       58.40       53.09      1.52 o 
  -5  -8   2        1.26        0.76      0.90 o 
  -4  -8   2       87.53       90.66      1.76 o 
  -3  -8   2      406.47      425.26      3.48 o 
  -2  -8   2      101.83       95.17      1.61 o 
  -1  -8   2        2.49        1.47      0.43 o 
   0  -8   2      564.77      785.16      4.45 o 
   1  -8   2       56.47       52.69      1.22 o 
   2  -8   2       33.87       30.12      0.97 o 
   3  -8   2      128.20      129.45      1.92 o 
   4  -8   2        7.91        6.64      0.72 o 
   5  -8   2       36.22       36.02      1.35 o 
   6  -8   2        4.33        6.74      0.87 o 
   7  -8   2        0.08        0.40      0.63 o 
   8  -8   2        7.02        7.94      0.75 o 
   9  -8   2       42.36       43.07      1.32 o 
  10  -8   2        0.74        0.64      0.51 o 
  11  -8   2        8.67        8.63      0.61 o 
 -12  -7   2       11.30       12.49      0.60 o 
 -11  -7   2        2.29        2.61      0.55 o 
 -10  -7   2        6.91        8.04      0.77 o 
  -9  -7   2       26.37       28.22      1.14 o 
  -8  -7   2      295.75      307.33      3.20 o 
  -7  -7   2       69.70       64.79      1.54 o 
  -6  -7   2        1.76        2.36      0.76 o 
  -5  -7   2       87.00       86.68      1.74 o 
  -4  -7   2        2.41        2.87      0.69 o 
  -3  -7   2        0.61        0.00      0.51 o 
  -2  -7   2      131.20      135.70      1.76 o 
  -1  -7   2        0.07        0.00      0.32 o 
   0  -7   2        0.60        1.03      0.36 o 
   1  -7   2        7.24        7.51      0.51 o 
   2  -7   2       73.94       75.98      1.32 o 
   3  -7   2       32.84       36.20      1.03 o 
   4  -7   2      222.46      214.61      2.38 o 
   5  -7   2        0.24        1.34      0.67 o 
   6  -7   2       10.38        9.92      0.83 o 
   7  -7   2       31.31       37.51      1.27 o 
   8  -7   2       83.66       81.65      1.76 o 
   9  -7   2       46.07       48.52      1.41 o 
  10  -7   2        1.50        1.30      0.60 o 
  11  -7   2        4.44        5.43      0.61 o 
 -12  -6   2        0.24        0.54      0.43 o 
 -11  -6   2       23.58       24.04      0.96 o 
 -10  -6   2        3.89        4.88      0.78 o 
  -9  -6   2        4.91        6.47      0.74 o 
  -8  -6   2      101.07       98.60      1.88 o 
  -7  -6   2       49.45       52.68      1.34 o 
  -6  -6   2       80.25       78.10      1.63 o 
  -5  -6   2        4.85        7.41      0.77 o 
  -4  -6   2       16.70       21.31      0.89 o 
  -3  -6   2      467.18      489.80      3.17 o 
  -2  -6   2      841.33      810.07      3.91 o 
  -1  -6   2       76.55       60.45      1.08 o 
   0  -6   2        4.14        6.01      0.43 o 
   1  -6   2       56.57       50.86      0.99 o 
   2  -6   2      914.56      952.58      4.21 o 
   3  -6   2      227.82      249.45      2.29 o 
   4  -6   2      227.35      257.66      2.43 o 
   5  -6   2       34.38       43.51      1.18 o 
   6  -6   2       42.03       48.01      1.32 o 
   7  -6   2       22.17       20.65      1.00 o 
   8  -6   2       11.05       10.68      0.82 o 
   9  -6   2       34.79       31.34      1.23 o 
  10  -6   2        2.90        3.24      0.67 o 
  11  -6   2        0.88        1.10      0.51 o 
  12  -6   2        1.05        0.56      0.44 o 
 -12  -5   2        1.03        0.76      0.54 o 
 -11  -5   2       30.13       32.18      1.15 o 
 -10  -5   2      140.46      140.88      2.25 o 
  -9  -5   2       20.58       17.99      0.97 o 
  -8  -5   2       33.73       33.33      1.23 o 
  -7  -5   2        2.13        2.56      0.55 o 
  -6  -5   2       55.44       58.03      1.39 o 
  -5  -5   2        4.92        3.73      0.68 o 
  -4  -5   2       37.88       35.13      0.99 o 
  -3  -5   2        0.42        0.85      0.41 o 
  -2  -5   2      251.13      295.55      2.16 o 
  -1  -5   2     1147.81     1189.69      4.17 o 
   0  -5   2       43.47       77.07      1.08 o 
   1  -5   2      669.45      683.52      3.16 o 
   2  -5   2      229.01      258.27      2.01 o 
   3  -5   2       39.70       49.23      0.97 o 
   4  -5   2        5.93       25.12      0.78 o 
   5  -5   2       67.43       72.72      1.38 o 
   6  -5   2       77.70       69.60      1.42 o 
   7  -5   2      510.36      512.08      3.79 o 
   8  -5   2       69.76       71.25      1.59 o 
   9  -5   2       13.34       14.57      0.91 o 
  10  -5   2        0.83        1.78      0.68 o 
  11  -5   2        4.31        4.15      0.67 o 
  12  -5   2        1.53        1.79      0.54 o 
 -13  -4   2        0.31        0.79      0.36 o 
 -12  -4   2        8.96        8.69      0.71 o 
 -11  -4   2       18.48       22.40      1.03 o 
 -10  -4   2        0.68        1.63      0.66 o 
  -9  -4   2        2.95        3.06      0.70 o 
  -8  -4   2      143.34      138.85      2.12 o 
  -7  -4   2        6.42        5.90      0.65 o 
  -6  -4   2      397.92      398.32      3.05 o 
  -5  -4   2      365.05      360.48      2.72 o 
  -4  -4   2       31.41       32.36      0.87 o 
  -3  -4   2      576.50      561.93      2.87 o 
  -2  -4   2      689.41      666.48      2.92 o 
  -1  -4   2      433.04      423.58      2.24 o 
   0  -4   2      483.38      721.03      2.86 o 
   1  -4   2      462.39      462.48      2.32 o 
   2  -4   2     1279.45     1203.24      3.88 o 
   3  -4   2      630.30      677.72      3.09 o 
   4  -4   2       60.60       65.08      1.08 o 
   5  -4   2      113.16      110.29      1.53 o 
   6  -4   2       85.08       97.19      1.53 o 
   7  -4   2        7.69        9.74      0.68 o 
   8  -4   2      332.99      342.81      3.20 o 
   9  -4   2       39.66       43.74      1.34 o 
  10  -4   2        0.32        0.93      0.67 o 
  11  -4   2       36.24       41.28      1.32 o 
  12  -4   2        0.11        0.05      0.49 o 
  13  -4   2        0.80        0.89      0.41 o 
 -13  -3   2        7.54        7.73      0.60 o 
 -12  -3   2        3.63        2.47      0.67 o 
 -11  -3   2       41.59       43.55      1.33 o 
 -10  -3   2       22.29       21.39      1.08 o 
  -9  -3   2        1.74        1.39      0.59 o 
  -8  -3   2       12.80       11.67      0.80 o 
  -7  -3   2        6.41        4.73      0.54 o 
  -6  -3   2       65.74       57.88      1.25 o 
  -5  -3   2      115.01      135.81      1.63 o 
  -4  -3   2       26.77       26.65      0.76 o 
  -3  -3   2       72.65       60.92      0.91 o 
  -2  -3   2      867.96      768.70      2.84 o 
  -1  -3   2     1931.66     1776.91      4.10 o 
   0  -3   2       54.66       76.50      0.86 o 
   1  -3   2     2377.39     2277.20      4.59 o 
   2  -3   2      874.45      820.58      2.89 o 
   3  -3   2      252.23      239.56      1.70 o 
   4  -3   2      279.00      283.97      2.01 o 
   5  -3   2      344.28      347.35      2.46 o 
   6  -3   2       18.22       22.41      0.80 o 
   7  -3   2        3.22        3.01      0.53 o 
   8  -3   2       58.52       58.18      1.38 o 
   9  -3   2       61.26       61.47      1.52 o 
  10  -3   2        0.67        1.29      0.69 o 
  11  -3   2        9.24        8.25      0.84 o 
  12  -3   2        1.21        1.49      0.54 o 
  13  -3   2        1.56        2.13      0.48 o 
 -13  -2   2        4.21        5.08      0.54 o 
 -12  -2   2        5.77        7.87      0.79 o 
 -11  -2   2       18.03       18.92      0.99 o 
 -10  -2   2       64.19       61.78      1.56 o 
  -9  -2   2      140.89      136.48      2.12 o 
  -8  -2   2       53.30       46.02      1.23 o 
  -7  -2   2      104.88      114.85      1.68 o 
  -6  -2   2      449.45      464.52      3.05 o 
  -5  -2   2       44.44       50.35      1.06 o 
  -4  -2   2      102.15       96.15      1.19 o 
  -3  -2   2      119.69      104.47      1.09 o 
  -2  -2   2       54.48       56.85      0.73 o 
  -1  -2   2    13574.65    13589.19     10.81 o 
   0  -2   2    22409.96    26334.35     15.20 o 
   1  -2   2     8443.14     7964.92      7.90 o 
   2  -2   2        6.47        5.92      0.30 o 
   3  -2   2        2.55        3.88      0.29 o 
   4  -2   2      300.17      282.35      1.88 o 
   5  -2   2        0.02        1.19      0.45 o 
   6  -2   2       20.05       25.36      0.82 o 
   7  -2   2       11.22       10.30      0.65 o 
   8  -2   2       20.45       23.19      0.91 o 
   9  -2   2        0.87        0.67      0.60 o 
  10  -2   2       23.91       26.43      1.11 o 
  11  -2   2      120.90      130.81      2.16 o 
  12  -2   2        0.07        0.00      0.55 o 
  13  -2   2        4.45        5.91      0.62 o 
 -13  -1   2        4.02        4.44      0.52 o 
 -12  -1   2        0.83        0.99      0.62 o 
 -11  -1   2        4.16        3.35      0.68 o 
 -10  -1   2       74.03       67.75      1.60 o 
  -9  -1   2       86.02       82.06      1.71 o 
  -8  -1   2        2.80        3.05      0.61 o 
  -7  -1   2      191.11      200.52      2.16 o 
  -6  -1   2      342.54      286.36      2.36 o 
  -5  -1   2      666.35      645.80      3.17 o 
  -4  -1   2       21.52       19.71      0.61 o 
  -3  -1   2       31.07       37.13      0.65 o 
  -2  -1   2      407.16      371.13      1.66 o 
  -1  -1   2       38.94       51.41      0.59 o 
   0  -1   2       10.12       14.09      0.34 o 
   1  -1   2        5.05        5.50      0.26 o 
   2  -1   2       86.60       82.24      0.78 o 
   3  -1   2      246.13      214.68      1.39 o 
   4  -1   2       91.30       87.10      1.02 o 
   5  -1   2        3.78        3.54      0.48 o 
   6  -1   2      185.40      215.10      1.98 o 
   7  -1   2      148.59      154.85      1.85 o 
   8  -1   2       10.22       15.20      0.79 o 
   9  -1   2       63.74       59.26      1.42 o 
  10  -1   2       84.57       86.88      1.81 o 
  11  -1   2        2.30        3.17      0.64 o 
  12  -1   2        1.65        2.37      0.67 o 
  13  -1   2        0.35        1.00      0.52 o 
 -13   0   2        0.00        0.16      0.40 o 
 -12   0   2        2.83        1.70      0.63 o 
 -11   0   2        0.09        0.00      0.61 o 
 -10   0   2      129.48      117.08      2.06 o 
  -9   0   2       16.83       15.60      0.92 o 
  -8   0   2       78.66       81.43      1.56 o 
  -7   0   2       19.29       20.56      0.82 o 
  -6   0   2      257.58      275.64      2.29 o 
  -5   0   2     2010.40     1948.98      5.49 o 
  -4   0   2        3.87        3.19      0.37 o 
  -3   0   2      494.93      455.66      2.05 o 
  -2   0   2       74.24       68.03      0.72 o 
  -1   0   2       23.71       12.05      0.33 o 
   0   0   2      272.76      373.01      1.30 o 
   1   0   2      154.69      171.09      0.93 o 
   2   0   2       10.33        5.88      0.29 o 
   3   0   2      105.83       96.49      0.92 o 
   4   0   2      712.96      681.33      2.71 o 
   5   0   2      120.49      128.19      1.37 o 
   6   0   2      601.81      610.17      3.25 o 
   7   0   2        6.61        4.37      0.53 o 
   8   0   2        5.27        5.19      0.60 o 
   9   0   2        0.96        0.45      0.54 o 
  10   0   2       92.33       90.45      1.80 o 
  11   0   2       10.71       13.18      0.90 o 
  12   0   2        0.01        0.00      0.56 o 
  13   0   2        5.49        5.74      0.66 o 
 -13   1   2        0.18        0.00      0.41 o 
 -12   1   2        0.40        0.00      0.62 o 
 -11   1   2        8.69        9.89      0.83 o 
 -10   1   2       16.56       17.42      1.06 o 
  -9   1   2      306.57      295.32      3.07 o 
  -8   1   2        9.01        8.13      0.72 o 
  -7   1   2      117.44      102.65      1.59 o 
  -6   1   2      669.92      622.53      3.43 o 
  -5   1   2      141.20      125.66      1.47 o 
  -4   1   2      131.66      139.43      1.35 o 
  -3   1   2       29.93       31.18      0.60 o 
  -2   1   2     9307.55     7743.81      7.89 o 
  -1   1   2     1024.12      823.80      2.16 o 
   0   1   2       15.57       11.78      0.32 o 
   1   1   2     1273.58     1203.66      2.51 o 
   2   1   2      652.51      643.55      2.06 o 
   3   1   2       25.19       32.10      0.57 o 
   4   1   2      499.64      446.89      2.22 o 
   5   1   2       37.91       53.61      0.96 o 
   6   1   2      276.88      310.96      2.34 o 
   7   1   2       55.99       81.76      1.38 o 
   8   1   2      198.85      207.31      2.32 o 
   9   1   2       15.79       18.69      0.93 o 
  10   1   2        9.93        8.61      0.83 o 
  11   1   2        4.11        3.85      0.69 o 
  12   1   2       23.02       24.33      1.05 o 
  13   1   2        0.00        0.00      0.48 o 
 -13   2   2        0.36        0.41      0.40 o 
 -12   2   2       10.37       10.48      0.85 o 
 -11   2   2        2.01        2.15      0.67 o 
 -10   2   2      196.25      181.68      2.54 o 
  -9   2   2        0.47        0.00      0.68 o 
  -8   2   2        0.88        0.44      0.52 o 
  -7   2   2        1.25        0.55      0.40 o 
  -6   2   2       98.56       96.56      1.46 o 
  -5   2   2     1157.74     1085.51      4.17 o 
  -4   2   2        9.42       10.20      0.51 o 
  -3   2   2       54.26       79.46      0.95 o 
  -2   2   2      179.28      141.75      1.10 o 
  -1   2   2      255.07      234.48      1.27 o 
   0   2   2    11819.20    14668.14     10.28 o 
   1   2   2      325.87      300.35      1.40 o 
   2   2   2      153.09      142.20      1.06 o 
   3   2   2      283.08      267.56      1.60 o 
   4   2   2     1360.38     1407.82      4.11 o 
   5   2   2      118.59      111.89      1.34 o 
   6   2   2      408.02      480.49      2.94 o 
   7   2   2        3.49        3.17      0.48 o 
   8   2   2      228.68      221.49      2.41 o 
   9   2   2       82.07       83.99      1.69 o 
  10   2   2      133.64      126.68      2.09 o 
  11   2   2       37.14       35.29      1.26 o 
  12   2   2        5.23        5.98      0.78 o 
  13   2   2        0.16        0.20      0.48 o 
 -13   3   2        0.00        0.00      0.39 o 
 -12   3   2        0.02        0.00      0.57 o 
 -11   3   2        0.97        1.80      0.68 o 
 -10   3   2       95.65       98.62      1.94 o 
  -9   3   2      292.57      276.12      3.02 o 
  -8   3   2        7.72        6.59      0.73 o 
  -7   3   2        0.97        0.92      0.45 o 
  -6   3   2        0.06        0.83      0.48 o 
  -5   3   2      101.09       98.29      1.42 o 
  -4   3   2      977.47      860.45      3.53 o 
  -3   3   2      490.69      445.83      2.31 o 
  -2   3   2       40.12       36.47      0.64 o 
  -1   3   2      223.02      198.67      1.32 o 
   0   3   2       43.80       42.07      0.61 o 
   1   3   2       17.14       19.52      0.45 o 
   2   3   2     1000.51      981.66      3.02 o 
   3   3   2        0.25        1.75      0.27 o 
   4   3   2      220.02      217.43      1.71 o 
   5   3   2       41.22       45.69      0.95 o 
   6   3   2       85.80       77.99      1.29 o 
   7   3   2       75.15       88.17      1.49 o 
   8   3   2      105.80      114.63      1.82 o 
   9   3   2        0.51        0.00      0.60 o 
  10   3   2       58.51       51.65      1.45 o 
  11   3   2        2.64        1.24      0.67 o 
  12   3   2        3.76        3.22      0.64 o 
  13   3   2        0.29        0.97      0.48 o 
 -13   4   2        0.08        0.00      0.36 o 
 -12   4   2        0.02        0.00      0.54 o 
 -11   4   2        0.59        0.16      0.60 o 
 -10   4   2       14.69       13.22      0.92 o 
  -9   4   2        5.68        3.28      0.76 o 
  -8   4   2        9.25        8.38      0.83 o 
  -7   4   2       72.80       62.69      1.36 o 
  -6   4   2       23.94       21.44      0.90 o 
  -5   4   2        9.25       10.33      0.75 o 
  -4   4   2       53.52       52.12      1.03 o 
  -3   4   2     1281.98     1240.98      4.16 o 
  -2   4   2      143.53      142.94      1.34 o 
  -1   4   2       26.04       29.65      0.61 o 
   0   4   2       10.45       11.69      0.41 o 
   1   4   2       87.31       89.23      0.99 o 
   2   4   2      770.96      775.68      2.99 o 
   3   4   2     4051.45     4261.23      7.53 o 
   4   4   2        5.93        5.51      0.48 o 
   5   4   2      221.92      215.55      2.01 o 
   6   4   2      400.18      426.99      3.01 o 
   7   4   2      343.58      345.04      2.94 o 
   8   4   2      366.23      370.87      3.26 o 
   9   4   2       53.02       67.24      1.54 o 
  10   4   2       56.88       54.03      1.51 o 
  11   4   2       67.22       73.73      1.69 o 
  12   4   2        0.84        1.32      0.54 o 
  13   4   2       11.10       15.91      0.74 o 
 -12   5   2        4.46        8.13      0.67 o 
 -11   5   2        4.10        5.16      0.69 o 
 -10   5   2       11.13        9.47      0.83 o 
  -9   5   2       40.89       41.85      1.36 o 
  -8   5   2      120.96      107.09      1.96 o 
  -7   5   2      170.31      159.44      2.22 o 
  -6   5   2      118.39      106.05      1.72 o 
  -5   5   2       24.42       26.67      0.97 o 
  -4   5   2      493.36      462.10      2.97 o 
  -3   5   2      850.79      835.66      3.71 o 
  -2   5   2      526.86      595.39      2.96 o 
  -1   5   2      284.54      260.90      1.90 o 
   0   5   2        4.74        6.87      0.39 o 
   1   5   2      166.75      176.05      1.54 o 
   2   5   2      524.75      561.84      2.82 o 
   3   5   2      570.67      584.98      3.02 o 
   4   5   2      513.75      519.20      3.04 o 
   5   5   2      169.18      193.87      2.05 o 
   6   5   2       18.44       23.59      0.88 o 
   7   5   2      147.22      137.38      1.97 o 
   8   5   2      347.85      331.37      3.21 o 
   9   5   2        8.58       10.61      0.88 o 
  10   5   2       12.33       19.34      1.02 o 
  11   5   2       13.82       14.18      0.92 o 
  12   5   2        1.14        0.63      0.52 o 
  13   5   2        0.37        0.18      0.37 o 
 -12   6   2        4.23        5.19      0.61 o 
 -11   6   2       10.65       11.97      0.82 o 
 -10   6   2       17.80       20.49      1.05 o 
  -9   6   2       36.83       39.84      1.31 o 
  -8   6   2       64.49       62.17      1.62 o 
  -7   6   2       10.41        8.41      0.85 o 
  -6   6   2       63.21       58.03      1.46 o 
  -5   6   2       64.02       54.98      1.38 o 
  -4   6   2       45.58       43.86      1.13 o 
  -3   6   2      171.65      218.05      2.12 o 
  -2   6   2       73.79       70.61      1.16 o 
  -1   6   2      497.49      528.24      2.97 o 
   0   6   2       75.15      140.54      1.53 o 
   1   6   2      633.53      669.40      3.32 o 
   2   6   2      206.93      207.81      1.93 o 
   3   6   2      400.06      440.72      2.87 o 
   4   6   2       50.10       56.03      1.15 o 
   5   6   2       18.47       20.85      0.84 o 
   6   6   2       60.94       70.82      1.44 o 
   7   6   2       84.82       83.32      1.67 o 
   8   6   2        2.74        3.17      0.68 o 
   9   6   2        3.46        3.52      0.72 o 
  10   6   2        3.22        2.91      0.69 o 
  11   6   2        0.02        0.26      0.54 o 
  12   6   2        4.04        3.40      0.56 o 
 -11   7   2        0.00        0.69      0.45 o 
 -10   7   2        6.16        7.75      0.74 o 
  -9   7   2       32.01       31.42      1.25 o 
  -8   7   2      267.23      254.61      2.98 o 
  -7   7   2      165.88      178.19      2.46 o 
  -6   7   2       18.22       15.06      1.03 o 
  -5   7   2       56.71       57.63      1.46 o 
  -4   7   2        5.62        7.88      0.78 o 
  -3   7   2      159.49      155.76      1.98 o 
  -2   7   2       42.16       43.39      1.01 o 
  -1   7   2       33.46       30.45      0.85 o 
   0   7   2       46.93       51.54      1.07 o 
   1   7   2        2.39        3.03      0.39 o 
   2   7   2       13.71       21.44      0.72 o 
   3   7   2      287.41      281.42      2.52 o 
   4   7   2       65.11       65.56      1.33 o 
   5   7   2        0.02        0.93      0.57 o 
   6   7   2       21.80       23.53      1.06 o 
   7   7   2       89.87       78.79      1.73 o 
   8   7   2       14.19       13.61      0.96 o 
   9   7   2       11.40       13.35      0.87 o 
  10   7   2       32.02       32.43      1.20 o 
  11   7   2        0.47        1.26      0.51 o 
  12   7   2        4.35        7.83      0.57 o 
 -11   8   2        5.47        7.61      0.59 o 
 -10   8   2        0.17        0.49      0.48 o 
  -9   8   2        5.03        4.39      0.61 o 
  -8   8   2       79.19       85.91      1.77 o 
  -7   8   2       57.07       53.77      1.50 o 
  -6   8   2       78.33       87.07      1.83 o 
  -5   8   2       42.40       46.36      1.44 o 
  -4   8   2        0.24        0.38      0.69 o 
  -3   8   2        1.62        0.53      0.64 o 
  -2   8   2      122.52      123.85      1.79 o 
  -1   8   2      171.93      148.84      1.93 o 
   0   8   2       26.60       43.45      1.08 o 
   1   8   2        3.23        0.97      0.39 o 
   2   8   2      383.31      383.49      3.07 o 
   3   8   2       12.50       10.14      0.71 o 
   4   8   2       36.85       31.68      1.10 o 
   5   8   2      231.33      230.07      2.65 o 
   6   8   2      166.58      174.52      2.41 o 
   7   8   2       53.53       54.94      1.53 o 
   8   8   2       34.86       32.44      1.20 o 
   9   8   2        3.19        2.97      0.69 o 
  10   8   2        1.99        2.02      0.60 o 
  11   8   2       12.26       13.58      0.75 o 
 -10   9   2        0.36        0.85      0.41 o 
  -9   9   2        0.74        0.19      0.50 o 
  -8   9   2       26.88       25.52      1.10 o 
  -7   9   2        4.20        4.58      0.70 o 
  -6   9   2       37.69       35.07      1.32 o 
  -5   9   2        0.07        0.34      0.89 o 
  -4   9   2        3.87        3.67      0.84 o 
  -3   9   2       28.36       27.04      1.17 o 
  -2   9   2       15.23       18.90      0.83 o 
  -1   9   2       92.92       85.07      1.59 o 
   0   9   2        2.35        3.00      0.48 o 
   1   9   2        0.23        0.00      0.43 o 
   2   9   2        0.25        0.57      0.42 o 
   3   9   2       45.96       39.35      1.16 o 
   4   9   2       84.85       85.22      1.76 o 
   5   9   2       47.72       48.76      1.44 o 
   6   9   2      224.31      204.39      2.67 o 
   7   9   2       40.30       39.11      1.30 o 
   8   9   2        1.48        0.87      0.53 o 
   9   9   2        7.17        5.76      0.62 o 
  10   9   2        3.87        5.20      0.59 o 
  11   9   2        0.13        0.13      0.36 o 
  -9  10   2        0.93        0.70      0.47 o 
  -8  10   2        0.13        0.00      0.48 o 
  -7  10   2       15.35       12.17      0.83 o 
  -6  10   2        2.93        1.58      0.80 o 
  -5  10   2       14.76       17.88      1.20 o 
  -4  10   2      134.70      145.33      2.33 o 
  -3  10   2      159.48      175.80      2.51 o 
  -2  10   2      119.51      118.23      1.97 o 
  -1  10   2       79.27       89.25      1.71 o 
   0  10   2      885.31     1218.23      6.12 o 
   1  10   2      175.94      180.63      2.41 o 
   2  10   2      142.52      145.16      2.18 o 
   3  10   2        7.49        9.74      0.82 o 
   4  10   2       74.62       63.48      1.59 o 
   5  10   2      417.02      399.10      3.71 o 
   6  10   2       65.81       61.37      1.62 o 
   7  10   2        5.33        2.53      0.68 o 
   8  10   2        0.01        0.00      0.51 o 
   9  10   2        0.52        0.00      0.45 o 
  10  10   2        0.44        0.17      0.37 o 
  -8  11   2        0.09        0.05      0.46 o 
  -7  11   2        4.28        4.08      0.59 o 
  -6  11   2        0.85        0.00      0.65 o 
  -5  11   2        0.55        0.57      0.84 o 
  -4  11   2       50.74       60.99      1.56 o 
  -3  11   2      160.42      160.30      2.42 o 
  -2  11   2       56.89       57.56      1.41 o 
  -1  11   2      354.13      348.72      3.41 o 
   0  11   2       20.89       25.65      1.10 o 
   1  11   2      404.66      405.06      3.69 o 
   2  11   2       44.59       40.06      1.26 o 
   3  11   2      525.07      509.30      4.09 o 
   4  11   2       34.39       27.75      1.18 o 
   5  11   2       95.54       86.92      1.81 o 
   6  11   2        0.17        0.00      0.66 o 
   7  11   2        0.28        0.70      0.48 o 
   8  11   2        0.00        0.00      0.43 o 
   9  11   2        9.45        8.65      0.56 o 
  -7  12   2        0.44        0.00      0.48 o 
  -6  12   2        0.14        0.00      0.54 o 
  -5  12   2       30.72       31.91      1.19 o 
  -4  12   2        0.11        0.53      0.68 o 
  -3  12   2       46.99       50.91      1.45 o 
  -2  12   2       29.04       32.77      1.10 o 
  -1  12   2        5.71        6.56      0.62 o 
   0  12   2      296.06      396.62      3.56 o 
   1  12   2       10.20       12.42      0.79 o 
   2  12   2       78.90       76.81      1.62 o 
   3  12   2       24.19       21.11      1.00 o 
   4  12   2       19.93       16.38      0.92 o 
   5  12   2        0.01        0.00      0.62 o 
   6  12   2       16.56       10.87      0.79 o 
   7  12   2        9.75        9.19      0.62 o 
  -5  13   2        6.10        7.64      0.74 o 
  -4  13   2        1.38        2.95      0.59 o 
  -3  13   2        0.73        0.40      0.57 o 
  -2  13   2       28.67       25.56      0.90 o 
  -1  13   2        1.70        1.48      0.44 o 
   0  13   2        0.11        0.63      0.40 o 
   1  13   2        3.14        3.20      0.48 o 
   2  13   2       49.18       45.02      1.17 o 
   3  13   2        0.31        0.74      0.48 o 
   4  13   2        0.02        0.00      0.54 o 
   5  13   2        0.90        1.65      0.49 o 
   6  13   2       17.95       20.81      0.77 o 
  -2  14   2        0.31        0.44      0.38 o 
  -1  14   2        4.15        3.60      0.43 o 
   0  14   2        1.71        0.95      0.39 o 
   1  14   2        8.74        8.75      0.54 o 
   2  14   2       10.20       10.03      0.55 o 
   3  14   2        0.81        0.42      0.34 o 
  -4 -13   3        0.54        0.00      0.48 o 
  -3 -13   3       21.54       17.14      0.82 o 
  -2 -13   3       13.88       12.93      0.68 o 
  -1 -13   3        2.01        1.59      0.42 o 
   0 -13   3        4.14        6.08      0.56 o 
   1 -13   3        3.04        3.76      0.48 o 
   2 -13   3       31.12       30.17      0.91 o 
   3 -13   3       19.77       17.60      0.76 o 
   4 -13   3        0.20        0.14      0.41 o 
  -6 -12   3       15.79       13.83      0.73 o 
  -5 -12   3       30.62       37.02      1.09 o 
  -4 -12   3        8.89       11.59      0.84 o 
  -3 -12   3       43.02       44.71      1.29 o 
  -2 -12   3       92.32       93.12      1.66 o 
  -1 -12   3        4.50        2.78      0.53 o 
   0 -12   3       21.60       29.37      1.05 o 
   1 -12   3        0.46        0.66      0.45 o 
   2 -12   3       87.30       87.10      1.63 o 
   3 -12   3        9.86       11.21      0.78 o 
   4 -12   3       50.68       53.34      1.32 o 
   5 -12   3       24.26       22.99      0.93 o 
   6 -12   3        0.90        0.42      0.45 o 
  -8 -11   3        0.45        0.77      0.37 o 
  -7 -11   3        2.13        1.47      0.43 o 
  -6 -11   3       26.71       24.54      1.03 o 
  -5 -11   3        0.00        0.80      0.66 o 
  -4 -11   3        4.77        4.76      0.78 o 
  -3 -11   3        0.67        0.43      0.72 o 
  -2 -11   3        8.09        9.48      0.72 o 
  -1 -11   3        0.43        0.00      0.48 o 
   0 -11   3        3.89        3.25      0.54 o 
   1 -11   3        3.88        3.81      0.58 o 
   2 -11   3        0.00        0.14      0.45 o 
   3 -11   3       21.75       21.23      1.00 o 
   4 -11   3       19.98       17.29      0.99 o 
   5 -11   3       19.05       18.32      0.94 o 
   6 -11   3        0.36        0.28      0.53 o 
   7 -11   3       12.06       14.64      0.77 o 
  -9 -10   3       11.50       13.08      0.63 o 
  -8 -10   3        1.21        2.29      0.44 o 
  -7 -10   3        1.38        1.17      0.53 o 
  -6 -10   3        4.98        6.42      0.73 o 
  -5 -10   3        6.51        8.38      0.85 o 
  -4 -10   3        3.46        3.67      0.78 o 
  -3 -10   3        8.78       11.97      0.96 o 
  -2 -10   3       54.51       49.00      1.34 o 
  -1 -10   3      107.28       96.03      1.83 o 
   0 -10   3      342.25      437.33      3.77 o 
   1 -10   3       26.40       27.07      1.06 o 
   2 -10   3        2.56        2.01      0.52 o 
   3 -10   3        9.78        5.82      0.75 o 
   4 -10   3       57.26       66.73      1.61 o 
   5 -10   3       59.68       55.64      1.48 o 
   6 -10   3       15.48       16.78      0.93 o 
   7 -10   3        2.98        2.10      0.61 o 
   8 -10   3       23.16       23.08      0.93 o 
   9 -10   3        1.75        1.69      0.45 o 
 -10  -9   3       21.30       19.61      0.77 o 
  -9  -9   3        6.04        8.05      0.65 o 
  -8  -9   3        4.40        3.94      0.59 o 
  -7  -9   3       38.66       38.84      1.24 o 
  -6  -9   3       43.71       45.14      1.40 o 
  -5  -9   3        3.70        4.07      0.85 o 
  -4  -9   3       21.52       17.28      1.02 o 
  -3  -9   3       30.93       25.83      1.17 o 
  -2  -9   3       49.40       50.48      1.32 o 
  -1  -9   3      108.23       98.11      1.80 o 
   0  -9   3        0.56        0.21      0.46 o 
   1  -9   3      107.25       97.30      1.77 o 
   2  -9   3       10.68       11.34      0.71 o 
   3  -9   3       23.29       24.22      1.02 o 
   4  -9   3        0.02        0.10      0.68 o 
   5  -9   3       15.52       16.52      0.97 o 
   6  -9   3       97.99       97.66      1.96 o 
   7  -9   3       40.05       38.74      1.22 o 
   8  -9   3        3.37        3.86      0.65 o 
   9  -9   3        5.08        4.68      0.55 o 
  10  -9   3        1.02        1.51      0.43 o 
 -11  -8   3        1.05        1.23      0.42 o 
 -10  -8   3        3.07        3.65      0.63 o 
  -9  -8   3       48.85       51.92      1.34 o 
  -8  -8   3        7.98        9.45      0.82 o 
  -7  -8   3      116.55      111.25      1.99 o 
  -6  -8   3       43.45       39.46      1.35 o 
  -5  -8   3      174.09      174.57      2.44 o 
  -4  -8   3       31.94       35.72      1.25 o 
  -3  -8   3        5.97        4.36      0.77 o 
  -2  -8   3       11.24       19.34      0.83 o 
  -1  -8   3       36.81       44.26      1.15 o 
   0  -8   3       54.99       70.03      1.43 o 
   1  -8   3       80.92       81.28      1.51 o 
   2  -8   3        0.89        1.20      0.45 o 
   3  -8   3      374.74      368.61      3.28 o 
   4  -8   3       53.28       49.32      1.35 o 
   5  -8   3      118.07      118.00      1.97 o 
   6  -8   3       36.15       34.72      1.24 o 
   7  -8   3       94.25       86.81      1.84 o 
   8  -8   3        0.66        1.03      0.61 o 
   9  -8   3        5.49        4.47      0.71 o 
  10  -8   3        4.47        5.90      0.61 o 
 -11  -7   3        0.73        0.59      0.41 o 
 -10  -7   3        5.26        6.49      0.68 o 
  -9  -7   3        2.53        1.86      0.63 o 
  -8  -7   3        2.09        1.10      0.66 o 
  -7  -7   3        2.04        1.22      0.66 o 
  -6  -7   3      271.34      258.50      2.93 o 
  -5  -7   3       46.36       44.15      1.33 o 
  -4  -7   3        3.17        4.00      0.67 o 
  -3  -7   3      206.98      210.68      2.38 o 
  -2  -7   3      106.29      109.27      1.66 o 
  -1  -7   3      129.10      130.43      1.77 o 
   0  -7   3       33.40       43.27      1.06 o 
   1  -7   3      107.84      111.66      1.63 o 
   2  -7   3      261.43      280.72      2.61 o 
   3  -7   3        1.10        1.07      0.46 o 
   4  -7   3       43.77       39.62      1.18 o 
   5  -7   3       34.85       31.95      1.13 o 
   6  -7   3      208.57      209.70      2.60 o 
   7  -7   3        1.86        0.64      0.68 o 
   8  -7   3      195.65      199.30      2.63 o 
   9  -7   3        0.05        0.00      0.61 o 
  10  -7   3       31.41       34.85      1.20 o 
  11  -7   3        0.43        1.41      0.45 o 
 -12  -6   3        0.32        0.00      0.40 o 
 -11  -6   3        3.98        3.60      0.59 o 
 -10  -6   3       26.17       28.47      1.10 o 
  -9  -6   3       18.66       19.90      1.02 o 
  -8  -6   3        0.63        1.48      0.59 o 
  -7  -6   3      183.80      192.24      2.52 o 
  -6  -6   3      114.17      116.02      1.92 o 
  -5  -6   3       61.11       68.93      1.47 o 
  -4  -6   3        6.90        6.02      0.65 o 
  -3  -6   3        1.53        1.84      0.54 o 
  -2  -6   3        1.24        0.00      0.32 o 
  -1  -6   3      136.23      138.34      1.67 o 
   0  -6   3       79.67      127.96      1.61 o 
   1  -6   3      373.15      346.93      2.59 o 
   2  -6   3        0.95        1.60      0.32 o 
   3  -6   3      257.57      279.86      2.49 o 
   4  -6   3       19.36       41.89      1.15 o 
   5  -6   3       41.05       41.96      1.15 o 
   6  -6   3        8.78       14.64      0.87 o 
   7  -6   3        5.92        5.96      0.71 o 
   8  -6   3        0.05        4.01      0.69 o 
   9  -6   3       28.29       29.99      1.22 o 
  10  -6   3        0.01        0.05      0.63 o 
  11  -6   3        4.87        7.29      0.66 o 
  12  -6   3        0.57        0.56      0.40 o 
 -12  -5   3       11.57       15.22      0.75 o 
 -11  -5   3        0.02        0.16      0.54 o 
 -10  -5   3       47.23       49.99      1.44 o 
  -9  -5   3        3.55        3.47      0.73 o 
  -8  -5   3       32.35       31.89      1.15 o 
  -7  -5   3       85.25       81.08      1.64 o 
  -6  -5   3      155.39      144.77      2.05 o 
  -5  -5   3      496.97      501.33      3.51 o 
  -4  -5   3        0.97        0.35      0.47 o 
  -3  -5   3       68.77       79.67      1.30 o 
  -2  -5   3      257.71      257.75      2.13 o 
  -1  -5   3        1.72        0.51      0.33 o 
   0  -5   3       31.20       50.16      0.93 o 
   1  -5   3      125.51      151.11      1.59 o 
   2  -5   3      513.68      478.62      2.86 o 
   3  -5   3       77.67       96.48      1.37 o 
   4  -5   3      102.46       98.63      1.49 o 
   5  -5   3       72.88       72.50      1.37 o 
   6  -5   3      118.10      110.36      1.76 o 
   7  -5   3        2.88        2.29      0.65 o 
   8  -5   3        6.37        6.40      0.69 o 
   9  -5   3        0.08        0.00      0.61 o 
  10  -5   3       91.73       91.13      1.85 o 
  11  -5   3       11.57       14.13      0.87 o 
  12  -5   3        1.31        2.32      0.51 o 
 -13  -4   3        0.19        0.00      0.31 o 
 -12  -4   3        4.29        3.11      0.54 o 
 -11  -4   3       13.57       12.14      0.86 o 
 -10  -4   3       44.23       51.92      1.46 o 
  -9  -4   3        0.33        1.33      0.53 o 
  -8  -4   3       27.37       24.81      1.05 o 
  -7  -4   3       62.75       58.06      1.38 o 
  -6  -4   3        8.63        8.49      0.70 o 
  -5  -4   3        1.44        2.50      0.63 o 
  -4  -4   3     1012.15     1029.83      4.40 o 
  -3  -4   3       12.45       10.15      0.56 o 
  -2  -4   3     1313.41     1242.13      4.26 o 
  -1  -4   3      392.11      419.46      2.39 o 
   0  -4   3     1224.74     1698.85      4.73 o 
   1  -4   3      239.08      254.96      1.86 o 
   2  -4   3      314.15      280.92      2.01 o 
   3  -4   3       36.26       40.19      0.86 o 
   4  -4   3      441.02      489.27      2.95 o 
   5  -4   3      158.91      181.66      1.96 o 
   6  -4   3      356.50      362.66      2.96 o 
   7  -4   3      204.10      201.63      2.35 o 
   8  -4   3      111.78      115.70      1.93 o 
   9  -4   3        9.77       11.88      0.82 o 
  10  -4   3       13.83       12.70      0.95 o 
  11  -4   3       76.90       76.80      1.68 o 
  12  -4   3        0.03        0.16      0.48 o 
 -13  -3   3        1.20        1.67      0.37 o 
 -12  -3   3        5.57        7.73      0.72 o 
 -11  -3   3        2.10        2.55      0.67 o 
 -10  -3   3        1.54        1.20      0.66 o 
  -9  -3   3        0.19        0.00      0.56 o 
  -8  -3   3       59.46       54.23      1.42 o 
  -7  -3   3       32.21       41.13      1.16 o 
  -6  -3   3       43.13       40.86      1.12 o 
  -5  -3   3       56.05       53.23      1.16 o 
  -4  -3   3      216.11      204.73      1.90 o 
  -3  -3   3     1432.71     1378.11      4.43 o 
  -2  -3   3       25.29       37.92      0.73 o 
  -1  -3   3     1606.60     1629.94      4.30 o 
   0  -3   3        5.70        6.73      0.38 o 
   1  -3   3     2457.15     2447.42      5.21 o 
   2  -3   3        2.09        1.09      0.24 o 
   3  -3   3      695.43      681.41      3.02 o 
   4  -3   3       18.70       17.32      0.62 o 
   5  -3   3      131.75      149.48      1.68 o 
   6  -3   3       20.63       14.71      0.75 o 
   7  -3   3       32.87       27.09      0.95 o 
   8  -3   3        2.43        6.35      0.68 o 
   9  -3   3        1.39        2.83      0.56 o 
  10  -3   3       22.50       22.60      1.08 o 
  11  -3   3       32.23       35.12      1.24 o 
  12  -3   3        4.62        6.90      0.69 o 
  13  -3   3       17.30       21.18      0.83 o 
 -13  -2   3        0.01        0.12      0.33 o 
 -12  -2   3        1.95        1.81      0.66 o 
 -11  -2   3       11.02       10.94      0.83 o 
 -10  -2   3        1.23        1.86      0.65 o 
  -9  -2   3        4.12        4.41      0.69 o 
  -8  -2   3      109.61      107.15      1.85 o 
  -7  -2   3      194.71      179.87      2.18 o 
  -6  -2   3      161.49      149.01      1.84 o 
  -5  -2   3      215.94      219.02      2.03 o 
  -4  -2   3     1127.08     1029.76      3.93 o 
  -3  -2   3       52.39       40.79      0.78 o 
  -2  -2   3      423.44      398.12      2.07 o 
  -1  -2   3    15599.40    15334.29     12.94 o 
   0  -2   3     7919.86    10880.07     10.19 o 
   1  -2   3    18656.30    17790.72     13.88 o 
   2  -2   3        1.10        1.44      0.27 o 
   3  -2   3        9.61        9.94      0.43 o 
   4  -2   3      743.64      707.03      3.12 o 
   5  -2   3      462.46      545.47      3.02 o 
   6  -2   3      252.55      324.32      2.56 o 
   7  -2   3       12.27       15.92      0.77 o 
   8  -2   3       33.02       30.11      1.02 o 
   9  -2   3      125.18      130.34      2.04 o 
  10  -2   3        9.00        8.22      0.83 o 
  11  -2   3        8.51        7.61      0.90 o 
  12  -2   3        0.75        1.67      0.54 o 
  13  -2   3        2.88        4.65      0.58 o 
 -13  -1   3        3.84        3.75      0.49 o 
 -12  -1   3        0.27        0.44      0.51 o 
 -11  -1   3        8.57        9.46      0.87 o 
 -10  -1   3       16.68       14.97      0.97 o 
  -9  -1   3        0.02        0.23      0.54 o 
  -8  -1   3      201.89      188.67      2.37 o 
  -7  -1   3      500.40      467.31      3.39 o 
  -6  -1   3       40.01       34.39      0.94 o 
  -5  -1   3      647.03      611.48      3.24 o 
  -4  -1   3       23.22       27.24      0.74 o 
  -3  -1   3       44.44       44.11      0.79 o 
  -2  -1   3      253.07      189.06      1.35 o 
  -1  -1   3    16088.42    15868.80     12.38 o 
   0  -1   3       98.10      112.78      0.96 o 
   1  -1   3    11132.86    10941.89      9.78 o 
   2  -1   3     1677.93     1521.41      3.66 o 
   3  -1   3      423.56      444.93      2.15 o 
   4  -1   3        1.08        0.12      0.33 o 
   5  -1   3     1036.63     1158.65      4.22 o 
   6  -1   3      163.19      150.67      1.73 o 
   7  -1   3        1.97        2.62      0.48 o 
   8  -1   3       15.91       13.21      0.75 o 
   9  -1   3      135.84      123.93      1.99 o 
  10  -1   3       28.64       27.27      1.19 o 
  11  -1   3       32.51       31.23      1.18 o 
  12  -1   3        3.44        3.61      0.67 o 
  13  -1   3       20.50       20.68      0.87 o 
 -13   0   3        1.48        2.57      0.47 o 
 -12   0   3        2.28        1.89      0.61 o 
 -11   0   3       30.26       29.33      1.19 o 
 -10   0   3       35.30       34.70      1.27 o 
  -9   0   3        3.61        2.25      0.60 o 
  -8   0   3      146.36      140.99      2.06 o 
  -7   0   3       54.93       48.49      1.21 o 
  -6   0   3        9.84        8.45      0.61 o 
  -5   0   3      634.42      608.57      3.20 o 
  -4   0   3     1234.69     1085.10      3.85 o 
  -3   0   3       86.86       61.70      0.88 o 
  -2   0   3       20.22       18.26      0.47 o 
  -1   0   3    35132.77    33071.89     18.81 o 
   0   0   3     7331.43     9725.56      8.55 o 
   1   0   3    23729.79    22797.06     15.39 o 
   2   0   3       39.82       55.12      0.70 o 
   3   0   3      435.36      455.82      2.12 o 
   4   0   3      175.66      190.63      1.56 o 
   5   0   3      545.66      611.17      3.02 o 
   6   0   3      271.80      321.15      2.43 o 
   7   0   3      111.52      125.20      1.70 o 
   8   0   3       68.10       65.63      1.39 o 
   9   0   3      141.89      148.24      2.14 o 
  10   0   3       27.44       27.29      1.14 o 
  11   0   3        2.24        1.55      0.66 o 
  12   0   3        0.50        0.26      0.51 o 
  13   0   3        0.14        0.44      0.49 o 
 -13   1   3        0.16        0.38      0.38 o 
 -12   1   3        2.21        2.85      0.59 o 
 -11   1   3       14.92       15.33      0.94 o 
 -10   1   3       11.70        8.39      0.92 o 
  -9   1   3        6.91        3.65      0.70 o 
  -8   1   3      108.73      109.19      1.82 o 
  -7   1   3      140.27      133.12      1.84 o 
  -6   1   3       92.49       77.83      1.34 o 
  -5   1   3       16.58        9.42      0.63 o 
  -4   1   3      140.13      148.97      1.47 o 
  -3   1   3      125.96      104.46      1.12 o 
  -2   1   3     2185.55     1751.61      4.03 o 
  -1   1   3     1258.43     1141.42      3.02 o 
   0   1   3        3.91        3.50      0.28 o 
   1   1   3     1520.43     1479.25      3.31 o 
   2   1   3      328.83      326.87      1.65 o 
   3   1   3      354.56      395.31      1.99 o 
   4   1   3      347.93      385.43      2.18 o 
   5   1   3       85.70       97.61      1.26 o 
   6   1   3      131.71      161.26      1.75 o 
   7   1   3       12.39       10.61      0.67 o 
   8   1   3      142.35      136.75      1.92 o 
   9   1   3      302.95      314.87      3.09 o 
  10   1   3       16.65       14.21      0.98 o 
  11   1   3        0.19        0.27      0.61 o 
  12   1   3        5.94        4.71      0.68 o 
  13   1   3        3.06        1.76      0.51 o 
 -13   2   3        2.05        1.54      0.46 o 
 -12   2   3       11.05       12.10      0.85 o 
 -11   2   3        0.80        1.47      0.64 o 
 -10   2   3       36.77       35.79      1.35 o 
  -9   2   3      190.30      188.37      2.57 o 
  -8   2   3       20.54       21.65      0.97 o 
  -7   2   3       11.46        9.84      0.69 o 
  -6   2   3        3.07        0.99      0.47 o 
  -5   2   3      190.99      210.16      1.99 o 
  -4   2   3      268.36      234.07      1.87 o 
  -3   2   3     1904.47     1595.80      4.44 o 
  -2   2   3      147.28      142.72      1.22 o 
  -1   2   3      989.57      754.98      2.58 o 
   0   2   3    10525.04    13674.95     11.10 o 
   1   2   3      232.67      234.18      1.41 o 
   2   2   3      249.75      253.56      1.54 o 
   3   2   3      406.54      420.10      2.13 o 
   4   2   3      370.48      364.31      2.19 o 
   5   2   3     1418.47     1606.10      5.05 o 
   6   2   3       14.30       14.30      0.67 o 
   7   2   3        0.46        0.41      0.46 o 
   8   2   3       55.39       56.07      1.32 o 
   9   2   3       31.72       33.62      1.19 o 
  10   2   3        1.94        1.93      0.64 o 
  11   2   3        3.02        5.28      0.71 o 
  12   2   3        7.18        8.56      0.72 o 
  13   2   3        4.49        6.49      0.59 o 
 -13   3   3        0.65        0.49      0.37 o 
 -12   3   3       32.65       30.24      1.12 o 
 -11   3   3        2.01        2.30      0.64 o 
 -10   3   3        4.43        5.83      0.80 o 
  -9   3   3       32.94       29.56      1.23 o 
  -8   3   3      102.84       96.51      1.81 o 
  -7   3   3        3.98        6.30      0.63 o 
  -6   3   3        9.42        8.79      0.67 o 
  -5   3   3       44.83       30.77      0.91 o 
  -4   3   3       13.56        9.26      0.58 o 
  -3   3   3      290.24      264.89      1.92 o 
  -2   3   3      593.13      496.58      2.39 o 
  -1   3   3      848.93      664.58      2.61 o 
   0   3   3       15.12       13.74      0.43 o 
   1   3   3       79.62       73.60      0.89 o 
   2   3   3        1.67        2.50      0.29 o 
   3   3   3      883.04      903.41      3.32 o 
   4   3   3     1127.41     1199.83      4.14 o 
   5   3   3      243.49      268.01      2.16 o 
   6   3   3      164.14      179.51      1.94 o 
   7   3   3       19.68       19.97      0.84 o 
   8   3   3        5.41        4.90      0.65 o 
   9   3   3      377.72      377.25      3.42 o 
  10   3   3       41.41       39.19      1.31 o 
  11   3   3        0.09        0.00      0.61 o 
  12   3   3        0.17        0.81      0.49 o 
  13   3   3        0.11        0.00      0.42 o 
 -13   4   3        0.58        0.71      0.35 o 
 -12   4   3        5.30        4.64      0.66 o 
 -11   4   3        3.53        2.75      0.68 o 
 -10   4   3       32.26       31.87      1.26 o 
  -9   4   3        5.94        4.93      0.74 o 
  -8   4   3       82.42       79.30      1.69 o 
  -7   4   3       29.85       25.98      1.02 o 
  -6   4   3       48.18       43.80      1.19 o 
  -5   4   3      138.92      145.85      1.80 o 
  -4   4   3        5.30        6.00      0.57 o 
  -3   4   3      722.91      658.90      3.21 o 
  -2   4   3       17.05       12.97      0.51 o 
  -1   4   3      766.86      737.33      3.02 o 
   0   4   3       10.21       18.45      0.53 o 
   1   4   3      889.64      781.54      3.05 o 
   2   4   3       45.92       39.66      0.76 o 
   3   4   3       11.20       15.26      0.56 o 
   4   4   3       68.66       73.79      1.16 o 
   5   4   3      331.46      360.92      2.61 o 
   6   4   3      161.66      187.25      2.05 o 
   7   4   3        5.97        7.44      0.67 o 
   8   4   3        4.01        4.23      0.71 o 
   9   4   3       47.65       39.95      1.28 o 
  10   4   3       36.80       47.54      1.41 o 
  11   4   3        6.70        6.25      0.79 o 
  12   4   3        6.95        6.39      0.69 o 
  13   4   3        0.52        1.44      0.40 o 
 -12   5   3        3.32        5.39      0.61 o 
 -11   5   3        7.37        8.46      0.76 o 
 -10   5   3       34.77       37.95      1.32 o 
  -9   5   3       10.29       11.12      0.94 o 
  -8   5   3       37.32       32.86      1.24 o 
  -7   5   3        4.28        7.33      0.74 o 
  -6   5   3        3.15        3.94      0.70 o 
  -5   5   3       31.10       32.64      1.12 o 
  -4   5   3      261.98      231.34      2.22 o 
  -3   5   3      117.38       78.65      1.26 o 
  -2   5   3      439.57      474.12      2.76 o 
  -1   5   3       29.33       32.35      0.74 o 
   0   5   3       15.69       19.23      0.60 o 
   1   5   3       33.21       31.57      0.73 o 
   2   5   3     1131.09     1230.56      4.33 o 
   3   5   3      135.14      181.33      1.76 o 
   4   5   3      645.44      679.44      3.56 o 
   5   5   3       16.07       24.04      0.84 o 
   6   5   3       31.73       37.09      1.05 o 
   7   5   3       66.49       51.67      1.31 o 
   8   5   3      271.29      300.52      3.05 o 
   9   5   3        2.40        1.65      0.68 o 
  10   5   3       14.74       18.19      0.98 o 
  11   5   3        0.39        0.70      0.56 o 
  12   5   3       10.84        9.95      0.71 o 
  13   5   3        0.81        0.48      0.40 o 
 -12   6   3        1.21        1.43      0.45 o 
 -11   6   3        3.07        3.86      0.60 o 
 -10   6   3        5.60        8.45      0.80 o 
  -9   6   3       21.50       19.69      1.02 o 
  -8   6   3       50.66       49.72      1.49 o 
  -7   6   3      164.45      159.27      2.31 o 
  -6   6   3      155.54      139.07      2.10 o 
  -5   6   3       10.46       11.21      0.89 o 
  -4   6   3       15.70       11.13      0.77 o 
  -3   6   3       67.12       70.74      1.30 o 
  -2   6   3       41.36       36.53      0.89 o 
  -1   6   3      171.75      208.91      1.95 o 
   0   6   3      211.90      294.19      2.28 o 
   1   6   3      251.47      264.52      2.17 o 
   2   6   3        3.52        2.13      0.34 o 
   3   6   3      335.47      369.09      2.70 o 
   4   6   3       41.51       58.43      1.22 o 
   5   6   3       14.29       12.90      0.75 o 
   6   6   3        5.72        5.82      0.69 o 
   7   6   3       26.64       26.89      1.06 o 
   8   6   3      123.15      111.07      1.99 o 
   9   6   3        8.72       12.40      0.84 o 
  10   6   3        4.78        4.92      0.73 o 
  11   6   3       15.23       14.78      0.86 o 
  12   6   3        3.15        4.54      0.54 o 
 -11   7   3        0.07        0.00      0.43 o 
 -10   7   3        0.28        0.00      0.53 o 
  -9   7   3        4.60        4.21      0.75 o 
  -8   7   3       40.59       32.62      1.25 o 
  -7   7   3       26.26       19.23      0.99 o 
  -6   7   3       40.79       33.50      1.31 o 
  -5   7   3        0.01        0.32      0.72 o 
  -4   7   3       36.99       31.70      1.11 o 
  -3   7   3       52.15       58.23      1.30 o 
  -2   7   3      588.94      584.77      3.61 o 
  -1   7   3      100.23      112.94      1.59 o 
   0   7   3       37.91       37.19      0.93 o 
   1   7   3      144.64      154.80      1.83 o 
   2   7   3      445.41      468.48      3.19 o 
   3   7   3        1.88        6.83      0.56 o 
   4   7   3        5.82        7.72      0.66 o 
   5   7   3       37.08       32.85      1.09 o 
   6   7   3       53.00       59.52      1.46 o 
   7   7   3      193.11      213.83      2.63 o 
   8   7   3      236.08      208.36      2.68 o 
   9   7   3       20.27       23.06      1.05 o 
  10   7   3       44.09       40.62      1.28 o 
  11   7   3        1.14        1.65      0.56 o 
  12   7   3        8.44        9.41      0.60 o 
 -11   8   3        2.24        2.80      0.51 o 
 -10   8   3        0.76        0.87      0.47 o 
  -9   8   3        0.13        0.14      0.48 o 
  -8   8   3        9.74        7.86      0.83 o 
  -7   8   3        5.50        5.49      0.72 o 
  -6   8   3      114.90       90.83      1.94 o 
  -5   8   3       11.69        9.84      0.99 o 
  -4   8   3       90.32       85.71      1.77 o 
  -3   8   3       14.69       16.32      0.90 o 
  -2   8   3        3.47        3.28      0.45 o 
  -1   8   3        0.01        0.00      0.39 o 
   0   8   3      578.01      805.75      4.44 o 
   1   8   3       83.06       76.75      1.42 o 
   2   8   3       18.90       17.50      0.74 o 
   3   8   3       18.73       17.28      0.81 o 
   4   8   3       40.24       38.53      1.16 o 
   5   8   3        0.02        0.54      0.61 o 
   6   8   3       16.63       21.71      1.04 o 
   7   8   3       15.02       13.18      0.97 o 
   8   8   3      251.20      259.86      2.95 o 
   9   8   3        2.19        0.00      0.58 o 
  10   8   3        4.05        3.93      0.64 o 
  11   8   3        0.08        0.00      0.46 o 
 -10   9   3        3.10        1.63      0.48 o 
  -9   9   3        6.78        6.50      0.59 o 
  -8   9   3        3.68        2.75      0.59 o 
  -7   9   3        0.29        0.88      0.52 o 
  -6   9   3       17.17       17.82      1.08 o 
  -5   9   3       26.69       24.05      1.26 o 
  -4   9   3      196.93      195.49      2.55 o 
  -3   9   3       27.38       21.27      1.05 o 
  -2   9   3      194.29      176.80      2.31 o 
  -1   9   3      116.54      100.67      1.74 o 
   0   9   3        0.11        0.43      0.45 o 
   1   9   3        0.01        0.11      0.43 o 
   2   9   3      110.95      114.43      1.85 o 
   3   9   3       32.15       34.14      1.14 o 
   4   9   3      151.64      138.01      2.15 o 
   5   9   3       27.80       24.71      1.15 o 
   6   9   3       29.28       23.65      1.12 o 
   7   9   3       94.87       93.51      1.89 o 
   8   9   3       47.86       42.98      1.30 o 
   9   9   3        0.35        0.19      0.47 o 
  10   9   3        3.37        3.67      0.61 o 
  -9  10   3        1.36        1.62      0.47 o 
  -8  10   3        0.37        0.06      0.50 o 
  -7  10   3        1.49        1.17      0.53 o 
  -6  10   3       31.11       27.87      1.19 o 
  -5  10   3        0.00        0.00      0.89 o 
  -4  10   3       75.55       72.00      1.70 o 
  -3  10   3       39.00       37.33      1.32 o 
  -2  10   3       52.81       51.27      1.36 o 
  -1  10   3       76.18       68.89      1.56 o 
   0  10   3      108.32      134.97      2.12 o 
   1  10   3      126.48      109.37      1.89 o 
   2  10   3       31.48       33.94      1.15 o 
   3  10   3      197.00      202.42      2.59 o 
   4  10   3      348.91      358.86      3.48 o 
   5  10   3        7.72       10.14      0.89 o 
   6  10   3        5.03        7.01      0.87 o 
   7  10   3       20.16       18.05      0.96 o 
   8  10   3       17.25       14.56      0.82 o 
   9  10   3        0.39        0.06      0.45 o 
  10  10   3        4.38        6.26      0.51 o 
  -8  11   3        0.74        0.38      0.45 o 
  -7  11   3        5.94        5.99      0.61 o 
  -6  11   3        0.01        0.46      0.61 o 
  -5  11   3        1.04        1.50      0.78 o 
  -4  11   3       14.54       13.72      0.99 o 
  -3  11   3      152.00      149.23      2.29 o 
  -2  11   3        4.06        5.63      0.66 o 
  -1  11   3        5.21        5.54      0.66 o 
   0  11   3       10.57       13.65      0.86 o 
   1  11   3       17.64       19.19      0.96 o 
   2  11   3        1.99        2.97      0.55 o 
   3  11   3      209.66      203.59      2.63 o 
   4  11   3       56.87       57.96      1.52 o 
   5  11   3        0.03        0.00      0.65 o 
   6  11   3       10.58        6.89      0.79 o 
   7  11   3        0.83        0.84      0.53 o 
   8  11   3        5.82        6.20      0.58 o 
   9  11   3        0.34        0.64      0.36 o 
  -7  12   3        3.62        4.79      0.56 o 
  -6  12   3        3.13        3.83      0.61 o 
  -5  12   3        0.32        2.61      0.73 o 
  -4  12   3       48.88       48.33      1.36 o 
  -3  12   3        6.33        6.20      0.82 o 
  -2  12   3       28.56       24.34      0.98 o 
  -1  12   3        5.56        4.05      0.54 o 
   0  12   3        0.70        1.44      0.54 o 
   1  12   3       10.28       10.22      0.70 o 
   2  12   3       10.90       11.55      0.74 o 
   3  12   3       29.94       33.61      1.12 o 
   4  12   3       21.34       16.95      0.93 o 
   5  12   3       12.48       11.14      0.78 o 
   6  12   3        0.20        0.05      0.51 o 
   7  12   3        5.93        4.57      0.55 o 
  -5  13   3        2.41        1.94      0.56 o 
  -4  13   3        0.05        1.17      0.49 o 
  -3  13   3       12.86       11.52      0.80 o 
  -2  13   3        3.13        2.30      0.42 o 
  -1  13   3        0.87        1.40      0.39 o 
   0  13   3        5.48        5.90      0.57 o 
   1  13   3        0.00        0.11      0.35 o 
   2  13   3        6.66        4.39      0.51 o 
   3  13   3        2.97        1.88      0.50 o 
   4  13   3       13.20       15.93      0.79 o 
   5  13   3        0.87        1.67      0.51 o 
   6  13   3        4.55        3.75      0.50 o 
  -2  14   3        0.07        0.00      0.59 o 
  -1  14   3       12.49       12.34      0.59 o 
   0  14   3        2.90        4.81      0.47 o 
   1  14   3       11.04       11.33      0.58 o 
   2  14   3        0.48        0.29      0.30 o 
   3  14   3        1.56        2.47      0.43 o 
  -3 -13   4        0.32        0.08      0.44 o 
  -2 -13   4        1.06        2.08      0.36 o 
  -1 -13   4        0.02        0.00      0.32 o 
   0 -13   4        0.86        1.25      0.38 o 
   1 -13   4        0.33        0.48      0.34 o 
   2 -13   4        0.54        0.90      0.34 o 
   3 -13   4        0.01        0.00      0.34 o 
  -6 -12   4       26.53       24.87      0.78 o 
  -5 -12   4       29.81       31.82      1.00 o 
  -4 -12   4       34.78       33.82      1.08 o 
  -3 -12   4       12.17       12.21      0.84 o 
  -2 -12   4        2.96        3.09      0.47 o 
  -1 -12   4       20.78       17.08      0.81 o 
   0 -12   4       24.49       36.59      1.12 o 
   1 -12   4       29.82       25.59      0.95 o 
   2 -12   4        4.19        4.56      0.52 o 
   3 -12   4        6.57        7.39      0.64 o 
   4 -12   4        0.01        0.00      0.49 o 
   5 -12   4       21.44       23.10      0.83 o 
  -7 -11   4        0.51        0.90      0.39 o 
  -6 -11   4       46.36       45.33      1.24 o 
  -5 -11   4        0.00        0.00      0.62 o 
  -4 -11   4        4.77        2.37      0.74 o 
  -3 -11   4        0.29        0.79      0.64 o 
  -2 -11   4        0.40        0.69      0.45 o 
  -1 -11   4        0.03        0.22      0.44 o 
   0 -11   4        2.90        3.32      0.53 o 
   1 -11   4        0.00        0.27      0.44 o 
   2 -11   4        1.81        1.52      0.46 o 
   3 -11   4        1.19        1.42      0.51 o 
   4 -11   4        0.08        0.00      0.59 o 
   5 -11   4        1.10        1.22      0.54 o 
   6 -11   4       25.64       25.58      0.97 o 
   7 -11   4        4.58        3.44      0.53 o 
  -8 -10   4        0.46        0.88      0.40 o 
  -7 -10   4        3.51        5.32      0.58 o 
  -6 -10   4        2.62        1.83      0.64 o 
  -5 -10   4        0.51        1.02      0.68 o 
  -4 -10   4       11.10       11.20      0.89 o 
  -3 -10   4       17.85       17.45      1.07 o 
  -2 -10   4       14.47       11.28      0.75 o 
  -1 -10   4        7.40        5.43      0.59 o 
   0 -10   4       51.63       59.59      1.47 o 
   1 -10   4       11.65        6.68      0.68 o 
   2 -10   4       22.78       20.12      0.96 o 
   3 -10   4       24.85       24.77      1.06 o 
   4 -10   4        1.42        2.45      0.69 o 
   5 -10   4        1.26        1.35      0.65 o 
   6 -10   4        0.01        0.60      0.53 o 
   7 -10   4        0.05        0.08      0.53 o 
   8 -10   4        0.01        0.00      0.43 o 
  -9  -9   4        3.77        4.04      0.50 o 
  -8  -9   4        2.15        2.67      0.52 o 
  -7  -9   4        0.48        0.66      0.52 o 
  -6  -9   4       24.01       21.26      1.08 o 
  -5  -9   4       33.60       31.60      1.28 o 
  -4  -9   4      122.03      120.73      2.14 o 
  -3  -9   4       68.74       70.15      1.69 o 
  -2  -9   4        4.28        3.67      0.57 o 
  -1  -9   4      133.58      115.89      1.97 o 
   0  -9   4        8.83        9.19      0.74 o 
   1  -9   4       84.81       77.95      1.63 o 
   2  -9   4      119.93      112.54      1.93 o 
   3  -9   4      129.11      121.05      2.06 o 
   4  -9   4       52.77       43.43      1.38 o 
   5  -9   4       52.71       45.04      1.38 o 
   6  -9   4       52.09       51.53      1.45 o 
   7  -9   4       21.94       19.97      0.98 o 
   8  -9   4        6.51        3.89      0.62 o 
   9  -9   4        7.81        6.35      0.64 o 
 -10  -8   4        0.39        0.00      0.48 o 
  -9  -8   4        0.23        0.00      0.49 o 
  -8  -8   4       16.03       15.77      0.90 o 
  -7  -8   4        4.64        3.81      0.67 o 
  -6  -8   4        3.90        4.01      0.69 o 
  -5  -8   4      128.88      116.08      2.12 o 
  -4  -8   4       35.41       33.64      1.20 o 
  -3  -8   4       18.85       16.99      1.04 o 
  -2  -8   4       10.75       10.25      0.70 o 
  -1  -8   4      374.79      367.54      3.26 o 
   0  -8   4       56.08       68.43      1.46 o 
   1  -8   4      421.31      403.90      3.41 o 
   2  -8   4       53.85       47.98      1.23 o 
   3  -8   4        3.89        5.15      0.60 o 
   4  -8   4       67.47       76.52      1.66 o 
   5  -8   4       59.43       57.38      1.50 o 
   6  -8   4        1.15        1.25      0.72 o 
   7  -8   4      118.38      113.07      2.03 o 
   8  -8   4       22.24       21.90      1.01 o 
   9  -8   4       86.29       85.19      1.68 o 
  10  -8   4        1.54        2.22      0.58 o 
 -11  -7   4        8.87        8.04      0.58 o 
 -10  -7   4        0.14        0.57      0.50 o 
  -9  -7   4       18.89       17.34      0.92 o 
  -8  -7   4      144.76      142.66      2.25 o 
  -7  -7   4       40.78       40.65      1.28 o 
  -6  -7   4       19.67       22.31      1.13 o 
  -5  -7   4      195.57      189.43      2.53 o 
  -4  -7   4       40.55       38.44      1.23 o 
  -3  -7   4      137.85      124.29      1.95 o 
  -2  -7   4        0.02        0.69      0.34 o 
  -1  -7   4       21.81       20.04      0.79 o 
   0  -7   4        1.30        1.67      0.42 o 
   1  -7   4        0.77       11.20      0.64 o 
   2  -7   4        3.40        3.68      0.48 o 
   3  -7   4      211.09      205.03      2.39 o 
   4  -7   4        4.38        4.28      0.64 o 
   5  -7   4       27.12       23.21      1.02 o 
   6  -7   4      166.11      160.60      2.34 o 
   7  -7   4      161.29      154.99      2.34 o 
   8  -7   4       72.69       73.51      1.68 o 
   9  -7   4        0.09        0.35      0.56 o 
  10  -7   4        0.58        2.59      0.67 o 
  11  -7   4        1.43        1.01      0.45 o 
 -11  -6   4        1.19        1.58      0.48 o 
 -10  -6   4       17.37       16.40      0.94 o 
  -9  -6   4       18.21       16.71      0.96 o 
  -8  -6   4        1.46        0.93      0.64 o 
  -7  -6   4      130.73      130.49      2.14 o 
  -6  -6   4        2.39        4.95      0.74 o 
  -5  -6   4      119.10      123.37      1.99 o 
  -4  -6   4        0.00        0.00      0.58 o 
  -3  -6   4      277.66      279.18      2.67 o 
  -2  -6   4       22.50       22.11      0.79 o 
  -1  -6   4      200.09      202.20      2.11 o 
   0  -6   4       56.79       71.73      1.28 o 
   1  -6   4        7.28        9.75      0.56 o 
   2  -6   4       24.62       24.97      0.81 o 
   3  -6   4      127.45      126.20      1.77 o 
   4  -6   4        5.72        5.99      0.61 o 
   5  -6   4        1.85        1.15      0.51 o 
   6  -6   4      166.63      162.88      2.25 o 
   7  -6   4      120.64      113.13      1.97 o 
   8  -6   4      114.45      113.35      2.02 o 
   9  -6   4        2.30        1.12      0.61 o 
  10  -6   4       20.11       21.70      1.05 o 
  11  -6   4        3.99        2.94      0.57 o 
 -12  -5   4       23.09       28.08      0.87 o 
 -11  -5   4        6.04        5.00      0.61 o 
 -10  -5   4        5.83        6.74      0.75 o 
  -9  -5   4       44.65       47.52      1.41 o 
  -8  -5   4      151.68      150.63      2.30 o 
  -7  -5   4       80.01       78.99      1.68 o 
  -6  -5   4       24.38       23.16      1.02 o 
  -5  -5   4       32.47       32.83      1.11 o 
  -4  -5   4        4.97        5.44      0.67 o 
  -3  -5   4        2.72        1.39      0.52 o 
  -2  -5   4        2.45        2.80      0.40 o 
  -1  -5   4     1000.20     1002.78      4.32 o 
   0  -5   4        0.04        0.22      0.35 o 
   1  -5   4      915.64      930.52      4.13 o 
   2  -5   4       87.84       82.15      1.29 o 
   3  -5   4        4.90        9.88      0.57 o 
   4  -5   4        6.28        5.77      0.61 o 
   5  -5   4       67.52       68.77      1.39 o 
   6  -5   4       33.19       38.13      1.17 o 
   7  -5   4        0.13        0.20      0.53 o 
   8  -5   4      204.75      193.23      2.55 o 
   9  -5   4       14.17       14.63      0.92 o 
  10  -5   4      138.99      144.25      2.26 o 
  11  -5   4        7.51        8.55      0.75 o 
  12  -5   4        0.07        0.75      0.42 o 
 -12  -4   4        6.85        5.67      0.64 o 
 -11  -4   4       19.01       19.70      0.94 o 
 -10  -4   4       26.66       26.98      1.16 o 
  -9  -4   4        0.80        1.04      0.58 o 
  -8  -4   4       12.70       11.08      0.77 o 
  -7  -4   4       61.32       59.48      1.44 o 
  -6  -4   4       69.72       66.76      1.46 o 
  -5  -4   4       34.07       40.20      1.16 o 
  -4  -4   4      418.91      400.83      2.94 o 
  -3  -4   4        1.61        1.74      0.51 o 
  -2  -4   4     1474.31     1407.23      4.89 o 
  -1  -4   4      336.01      381.89      2.48 o 
   0  -4   4     1449.30     2030.17      5.61 o 
   1  -4   4      165.34      187.06      1.73 o 
   2  -4   4     1662.90     1740.25      5.34 o 
   3  -4   4       29.64       38.30      0.90 o 
   4  -4   4      265.61      291.11      2.42 o 
   5  -4   4       49.72       45.52      1.09 o 
   6  -4   4        9.17        8.86      0.67 o 
   7  -4   4       79.17       77.90      1.59 o 
   8  -4   4       48.07       42.87      1.28 o 
   9  -4   4        4.48        5.13      0.76 o 
  10  -4   4        0.80        0.84      0.68 o 
  11  -4   4       28.11       31.35      1.15 o 
  12  -4   4        0.09        0.05      0.45 o 
 -12  -3   4       34.89       39.46      1.14 o 
 -11  -3   4        4.43        3.11      0.67 o 
 -10  -3   4        5.52        8.61      0.83 o 
  -9  -3   4        0.76        1.36      0.58 o 
  -8  -3   4       18.03       14.59      0.87 o 
  -7  -3   4        4.39        5.05      0.60 o 
  -6  -3   4       77.96       91.09      1.60 o 
  -5  -3   4      254.32      250.69      2.39 o 
  -4  -3   4      424.32      399.00      2.77 o 
  -3  -3   4        6.44       10.32      0.61 o 
  -2  -3   4      156.25      170.86      1.61 o 
  -1  -3   4      161.21      193.36      1.64 o 
   0  -3   4       36.79       45.45      0.82 o 
   1  -3   4       35.43       41.48      0.79 o 
   2  -3   4       56.34       61.80      0.97 o 
   3  -3   4      498.74      521.74      2.84 o 
   4  -3   4      818.95      809.85      3.77 o 
   5  -3   4      288.95      301.35      2.48 o 
   6  -3   4       15.25       17.27      0.81 o 
   7  -3   4        0.09        4.27      0.62 o 
   8  -3   4      135.89      125.63      1.97 o 
   9  -3   4        1.93        1.71      0.59 o 
  10  -3   4        9.10        5.25      0.74 o 
  11  -3   4       26.90       26.16      1.11 o 
  12  -3   4        0.93        1.60      0.52 o 
  13  -3   4        2.49        2.30      0.45 o 
 -13  -2   4        0.04        0.32      0.32 o 
 -12  -2   4        8.13        7.95      0.71 o 
 -11  -2   4        1.39        2.92      0.63 o 
 -10  -2   4        2.17        2.83      0.72 o 
  -9  -2   4        0.69        0.78      0.56 o 
  -8  -2   4       72.79       67.43      1.55 o 
  -7  -2   4       35.78       33.51      1.11 o 
  -6  -2   4       43.72       45.70      1.17 o 
  -5  -2   4      387.54      361.10      2.76 o 
  -4  -2   4       42.17       42.85      0.97 o 
  -3  -2   4       43.27       50.51      0.98 o 
  -2  -2   4      685.70      645.19      2.90 o 
  -1  -2   4      610.28      564.58      2.61 o 
   0  -2   4     1982.56     2770.91      5.61 o 
   1  -2   4     2599.80     2586.73      5.49 o 
   2  -2   4      382.98      375.86      2.15 o 
   3  -2   4       11.36       13.66      0.52 o 
   4  -2   4       21.36       20.46      0.69 o 
   5  -2   4        9.20        6.71      0.48 o 
   6  -2   4      223.25      243.11      2.34 o 
   7  -2   4      331.70      358.07      3.04 o 
   8  -2   4       37.53       34.08      1.10 o 
   9  -2   4       48.52       52.02      1.38 o 
  10  -2   4        0.08        0.12      0.64 o 
  11  -2   4        0.49        0.29      0.65 o 
  12  -2   4       15.34       11.82      0.80 o 
  13  -2   4        0.50        0.36      0.45 o 
 -13  -1   4        1.43        2.00      0.39 o 
 -12  -1   4        3.78        4.87      0.64 o 
 -11  -1   4       18.57       20.69      1.03 o 
 -10  -1   4        0.96        1.84      0.62 o 
  -9  -1   4        0.33        0.51      0.60 o 
  -8  -1   4       97.18       95.60      1.76 o 
  -7  -1   4      428.71      416.54      3.36 o 
  -6  -1   4        1.17        0.82      0.47 o 
  -5  -1   4        7.38        7.11      0.60 o 
  -4  -1   4      200.18      195.24      1.83 o 
  -3  -1   4     1012.76      893.68      3.53 o 
  -2  -1   4       68.98       50.92      0.81 o 
  -1  -1   4     6025.95     5765.01      8.06 o 
   0  -1   4       55.46       70.96      0.88 o 
   1  -1   4     7369.19     7472.73      9.03 o 
   2  -1   4      387.79      403.49      2.12 o 
   3  -1   4       15.50       11.61      0.46 o 
   4  -1   4      117.54      121.00      1.38 o 
   5  -1   4      173.91      181.87      1.81 o 
   6  -1   4       99.23       85.39      1.39 o 
   7  -1   4      320.26      370.06      2.99 o 
   8  -1   4       47.89       44.10      1.22 o 
   9  -1   4        1.46        1.36      0.64 o 
  10  -1   4       47.32       40.97      1.36 o 
  11  -1   4       20.88       16.56      0.99 o 
  12  -1   4        1.56        3.14      0.59 o 
  13  -1   4        0.65        0.00      0.46 o 
 -13   0   4        1.37        1.46      0.40 o 
 -12   0   4        0.01        0.00      0.52 o 
 -11   0   4       10.82       11.92      0.91 o 
 -10   0   4       16.25       16.44      1.01 o 
  -9   0   4        1.98        0.66      0.64 o 
  -8   0   4       93.49       87.63      1.76 o 
  -7   0   4       21.60       16.97      0.84 o 
  -6   0   4        4.59        6.01      0.63 o 
  -5   0   4      526.35      459.77      2.97 o 
  -4   0   4       11.78        8.32      0.55 o 
  -3   0   4      310.16      282.02      1.98 o 
  -2   0   4     2817.60     2300.11      5.17 o 
  -1   0   4       11.05        5.94      0.45 o 
   0   0   4      619.56      877.61      2.89 o 
   1   0   4     1208.24     1192.96      3.41 o 
   2   0   4     1271.57     1260.68      3.64 o 
   3   0   4        0.99        0.72      0.28 o 
   4   0   4     1979.34     2068.95      5.42 o 
   5   0   4     1848.94     1986.31      5.80 o 
   6   0   4       12.34       11.80      0.65 o 
   7   0   4       85.84       72.26      1.39 o 
   8   0   4      285.15      272.28      2.73 o 
   9   0   4        1.76        1.00      0.60 o 
  10   0   4      112.22      103.56      1.94 o 
  11   0   4       24.99       22.60      1.03 o 
  12   0   4        1.66        2.26      0.60 o 
  13   0   4        1.81        2.23      0.51 o 
 -13   1   4        0.58        0.23      0.38 o 
 -12   1   4        0.45        1.44      0.52 o 
 -11   1   4        8.33        7.38      0.81 o 
 -10   1   4      110.27      114.38      2.09 o 
  -9   1   4        2.80        3.03      0.66 o 
  -8   1   4        0.26        0.19      0.56 o 
  -7   1   4        4.93        7.00      0.64 o 
  -6   1   4       30.92       31.19      0.96 o 
  -5   1   4      478.87      458.37      3.00 o 
  -4   1   4      131.77      130.34      1.49 o 
  -3   1   4     1815.30     1600.55      4.66 o 
  -2   1   4      223.88      164.45      1.40 o 
  -1   1   4     2612.84     2187.64      4.93 o 
   0   1   4        0.92        2.60      0.29 o 
   1   1   4     1211.67     1106.79      3.41 o 
   2   1   4        0.89        2.03      0.29 o 
   3   1   4       13.26       16.58      0.53 o 
   4   1   4      112.14      146.22      1.46 o 
   5   1   4       30.67       32.89      0.83 o 
   6   1   4       10.40       10.92      0.63 o 
   7   1   4      257.88      265.45      2.53 o 
   8   1   4      137.44      129.97      1.94 o 
   9   1   4      161.22      147.94      2.19 o 
  10   1   4       11.74        9.37      0.85 o 
  11   1   4        2.09        1.86      0.64 o 
  12   1   4        2.68        1.99      0.59 o 
  13   1   4        1.44        1.60      0.53 o 
 -13   2   4        0.45        0.58      0.33 o 
 -12   2   4        4.25        3.01      0.58 o 
 -11   2   4        0.04        0.04      0.56 o 
 -10   2   4       26.69       22.99      1.13 o 
  -9   2   4      339.68      339.06      3.46 o 
  -8   2   4       12.24       11.09      0.85 o 
  -7   2   4      357.18      331.41      3.03 o 
  -6   2   4      145.31      138.51      1.86 o 
  -5   2   4        2.86        2.77      0.54 o 
  -4   2   4      366.34      329.94      2.39 o 
  -3   2   4     2883.84     2619.29      6.18 o 
  -2   2   4     1971.10     1678.66      4.56 o 
  -1   2   4      825.19      686.50      2.79 o 
   0   2   4      526.72      712.94      2.72 o 
   1   2   4       17.56       24.52      0.60 o 
   2   2   4     1274.21     1297.28      3.85 o 
   3   2   4     2024.00     2217.39      5.33 o 
   4   2   4      133.53      140.08      1.47 o 
   5   2   4       47.86       55.80      1.04 o 
   6   2   4       22.64       23.32      0.82 o 
   7   2   4       73.41       65.16      1.33 o 
   8   2   4       28.79       33.55      1.08 o 
   9   2   4       42.25       42.93      1.31 o 
  10   2   4      167.89      164.53      2.40 o 
  11   2   4        3.78        4.68      0.65 o 
  12   2   4        0.51        0.00      0.51 o 
  13   2   4        0.14        0.61      0.44 o 
 -12   3   4        2.04        3.27      0.64 o 
 -11   3   4        2.57        4.59      0.70 o 
 -10   3   4      104.21      109.49      2.04 o 
  -9   3   4      130.02      131.91      2.20 o 
  -8   3   4      194.56      187.24      2.51 o 
  -7   3   4      124.85      118.08      1.92 o 
  -6   3   4      258.68      255.20      2.57 o 
  -5   3   4        0.07        1.12      0.49 o 
  -4   3   4      749.88      699.35      3.56 o 
  -3   3   4        7.90        6.27      0.57 o 
  -2   3   4     2647.50     2359.11      5.71 o 
  -1   3   4        1.57        0.74      0.30 o 
   0   3   4        2.34        5.11      0.35 o 
   1   3   4      343.03      280.92      1.83 o 
   2   3   4      466.06      483.83      2.48 o 
   3   3   4      386.14      418.59      2.43 o 
   4   3   4      178.84      207.44      1.85 o 
   5   3   4      166.71      158.10      1.73 o 
   6   3   4       74.77       68.30      1.27 o 
   7   3   4        0.33        0.41      0.49 o 
   8   3   4       30.63       28.35      1.03 o 
   9   3   4      418.69      412.55      3.64 o 
  10   3   4       21.19       21.32      1.09 o 
  11   3   4       15.72       18.68      1.01 o 
  12   3   4        1.16        1.07      0.51 o 
  13   3   4        0.31        1.26      0.41 o 
 -12   4   4       13.86       17.39      0.82 o 
 -11   4   4        0.21        0.29      0.51 o 
 -10   4   4       21.68       19.08      1.04 o 
  -9   4   4       57.71       75.04      1.74 o 
  -8   4   4       14.93       19.83      1.00 o 
  -7   4   4       79.64       70.31      1.57 o 
  -6   4   4      148.26      132.68      1.92 o 
  -5   4   4        0.19        0.92      0.54 o 
  -4   4   4      109.02      105.86      1.51 o 
  -3   4   4     1163.53     1174.32      4.54 o 
  -2   4   4       22.24       18.70      0.62 o 
  -1   4   4     1272.87     1190.25      4.13 o 
   0   4   4      532.36      799.45      3.31 o 
   1   4   4      674.67      713.88      3.14 o 
   2   4   4        0.31        0.63      0.30 o 
   3   4   4     2053.50     2204.69      5.94 o 
   4   4   4      238.16      264.19      2.19 o 
   5   4   4        0.02        1.40      0.41 o 
   6   4   4      120.71      140.17      1.85 o 
   7   4   4       81.73       73.60      1.48 o 
   8   4   4       59.25       49.34      1.34 o 
   9   4   4       15.90       19.92      1.03 o 
  10   4   4       55.91       57.56      1.52 o 
  11   4   4        6.72        5.93      0.69 o 
  12   4   4        0.21        1.00      0.47 o 
  13   4   4        0.64        0.41      0.40 o 
 -12   5   4        0.01        0.10      0.40 o 
 -11   5   4        0.55        1.15      0.50 o 
 -10   5   4        0.41        0.29      0.62 o 
  -9   5   4       63.82       59.19      1.53 o 
  -8   5   4        0.10        0.53      0.63 o 
  -7   5   4       87.66       82.74      1.70 o 
  -6   5   4       97.63       87.35      1.68 o 
  -5   5   4        5.97        5.75      0.74 o 
  -4   5   4       88.05       74.60      1.38 o 
  -3   5   4       71.78       68.96      1.26 o 
  -2   5   4       16.70       12.22      0.54 o 
  -1   5   4       89.25       94.65      1.31 o 
   0   5   4        1.59        2.09      0.33 o 
   1   5   4      528.63      510.31      2.87 o 
   2   5   4       46.76       47.75      0.94 o 
   3   5   4       23.09       14.79      0.62 o 
   4   5   4      252.73      242.53      2.25 o 
   5   5   4      115.75      127.36      1.75 o 
   6   5   4        7.31        7.84      0.68 o 
   7   5   4      108.89      123.30      1.96 o 
   8   5   4       26.51       18.75      0.96 o 
   9   5   4      194.68      168.00      2.40 o 
  10   5   4       35.47       33.66      1.25 o 
  11   5   4        2.68        3.08      0.63 o 
  12   5   4        1.72        1.74      0.49 o 
 -12   6   4        1.43        1.95      0.44 o 
 -11   6   4        2.24        2.18      0.51 o 
 -10   6   4        0.73        0.36      0.57 o 
  -9   6   4       70.47       76.72      1.75 o 
  -8   6   4       53.56       55.14      1.49 o 
  -7   6   4        3.65        4.81      0.82 o 
  -6   6   4       12.26       13.07      0.96 o 
  -5   6   4      195.31      193.23      2.38 o 
  -4   6   4       17.96       14.52      0.86 o 
  -3   6   4       71.62       49.92      1.21 o 
  -2   6   4       64.76       69.96      1.23 o 
  -1   6   4       29.92       36.46      0.90 o 
   0   6   4        0.21        0.28      0.33 o 
   1   6   4       33.21       44.23      0.97 o 
   2   6   4        1.11        3.56      0.39 o 
   3   6   4        0.39        0.72      0.37 o 
   4   6   4        3.60        4.80      0.56 o 
   5   6   4       20.32       21.61      0.89 o 
   6   6   4      271.15      264.19      2.74 o 
   7   6   4       99.51      101.86      1.89 o 
   8   6   4        0.11        0.00      0.67 o 
   9   6   4       35.55       28.06      1.13 o 
  10   6   4        3.73        5.44      0.73 o 
  11   6   4       12.78       11.00      0.80 o 
  12   6   4        7.76       10.83      0.64 o 
 -11   7   4        0.84        0.73      0.43 o 
 -10   7   4        3.72        4.52      0.60 o 
  -9   7   4        2.05        1.14      0.59 o 
  -8   7   4       15.50       19.79      0.97 o 
  -7   7   4       23.98       22.92      1.12 o 
  -6   7   4        2.24        0.24      0.71 o 
  -5   7   4       16.52       18.14      1.01 o 
  -4   7   4        0.12        0.16      0.61 o 
  -3   7   4        3.37        2.27      0.73 o 
  -2   7   4      174.95      164.28      2.01 o 
  -1   7   4       68.65       67.65      1.30 o 
   0   7   4       51.76       56.43      1.18 o 
   1   7   4       34.57       35.24      0.96 o 
   2   7   4      436.98      429.26      3.15 o 
   3   7   4        3.13        3.77      0.57 o 
   4   7   4        2.91        2.29      0.52 o 
   5   7   4        5.05        6.00      0.67 o 
   6   7   4       17.45       14.35      0.91 o 
   7   7   4      111.38      102.46      1.95 o 
   8   7   4      108.80      103.19      1.92 o 
   9   7   4        4.96        4.66      0.69 o 
  10   7   4       17.49       18.61      0.95 o 
  11   7   4        0.62        0.74      0.49 o 
  12   7   4        2.16        3.71      0.46 o 
 -10   8   4       16.12       18.30      0.85 o 
  -9   8   4        0.00        0.69      0.51 o 
  -8   8   4        0.76        1.03      0.54 o 
  -7   8   4       39.73       32.50      1.23 o 
  -6   8   4       40.85       34.50      1.32 o 
  -5   8   4      141.69      125.37      2.10 o 
  -4   8   4        5.34        5.43      0.81 o 
  -3   8   4       37.46       42.94      1.33 o 
  -2   8   4       22.11       24.95      0.90 o 
  -1   8   4       16.46       12.11      0.70 o 
   0   8   4       26.26       30.09      0.96 o 
   1   8   4        8.25        8.11      0.60 o 
   2   8   4        4.95        5.50      0.54 o 
   3   8   4        0.30        0.22      0.48 o 
   4   8   4       48.03       43.64      1.26 o 
   5   8   4        0.85        0.28      0.61 o 
   6   8   4      147.71      138.54      2.21 o 
   7   8   4        4.05        3.27      0.69 o 
   8   8   4        4.06        4.04      0.69 o 
   9   8   4        3.47        2.43      0.64 o 
  10   8   4        0.05        0.00      0.50 o 
  11   8   4       14.32       19.43      0.78 o 
 -10   9   4        5.85        5.14      0.61 o 
  -9   9   4        6.04        7.18      0.60 o 
  -8   9   4        0.33        0.47      0.51 o 
  -7   9   4       13.26        7.70      0.79 o 
  -6   9   4       42.66       37.69      1.33 o 
  -5   9   4       95.27       76.55      1.73 o 
  -4   9   4      204.64      188.72      2.56 o 
  -3   9   4       11.71        8.97      0.91 o 
  -2   9   4      147.93      150.61      2.14 o 
  -1   9   4      355.30      338.68      3.19 o 
   0   9   4        3.73        4.75      0.55 o 
   1   9   4      297.27      284.36      2.92 o 
   2   9   4      371.91      348.83      3.23 o 
   3   9   4        0.41        2.37      0.60 o 
   4   9   4       72.73       67.79      1.59 o 
   5   9   4       47.91       38.51      1.30 o 
   6   9   4       24.25       25.98      1.12 o 
   7   9   4        8.04        7.47      0.78 o 
   8   9   4        7.11        6.28      0.67 o 
   9   9   4        4.37        4.03      0.61 o 
  10   9   4        0.98        1.16      0.49 o 
  -9  10   4        1.14        0.08      0.51 o 
  -8  10   4        3.33        4.55      0.59 o 
  -7  10   4        0.70        0.00      0.50 o 
  -6  10   4       45.14       38.22      1.27 o 
  -5  10   4        0.68        0.00      0.72 o 
  -4  10   4       56.37       48.56      1.47 o 
  -3  10   4        6.10        4.58      0.91 o 
  -2  10   4      133.07      127.78      2.09 o 
  -1  10   4       22.50       19.82      0.96 o 
   0  10   4      640.00      854.17      5.19 o 
   1  10   4       14.86       16.14      0.84 o 
   2  10   4       18.57       14.97      0.83 o 
   3  10   4        2.64        3.11      0.68 o 
   4  10   4        0.47        0.00      0.69 o 
   5  10   4        0.10        0.63      0.61 o 
   6  10   4        0.05        1.27      0.61 o 
   7  10   4        0.88        0.97      0.57 o 
   8  10   4        0.58        0.69      0.44 o 
   9  10   4        3.83        5.10      0.57 o 
  -8  11   4       15.15       16.56      0.76 o 
  -7  11   4        0.93        0.66      0.46 o 
  -6  11   4        1.78        2.43      0.62 o 
  -5  11   4       62.95       57.23      1.48 o 
  -4  11   4        6.47        4.93      0.88 o 
  -3  11   4        5.53        6.47      0.95 o 
  -2  11   4      123.14      108.89      1.92 o 
  -1  11   4      181.48      180.90      2.43 o 
   0  11   4        0.76        0.99      0.51 o 
   1  11   4       68.34       73.17      1.63 o 
   2  11   4      163.21      169.64      2.37 o 
   3  11   4       11.18       13.64      0.88 o 
   4  11   4       16.97       18.47      0.96 o 
   5  11   4        3.81        4.15      0.69 o 
   6  11   4        0.12        0.96      0.57 o 
   7  11   4        8.77        7.41      0.69 o 
   8  11   4        0.11        0.26      0.38 o 
  -6  12   4        0.07        0.38      0.55 o 
  -5  12   4        4.99        4.78      0.63 o 
  -4  12   4        3.52        2.10      0.64 o 
  -3  12   4        9.36        9.51      0.91 o 
  -2  12   4       15.62       15.71      0.81 o 
  -1  12   4        2.37        1.05      0.49 o 
   0  12   4       34.65       46.14      1.28 o 
   1  12   4        0.43        1.01      0.42 o 
   2  12   4        6.16        6.18      0.56 o 
   3  12   4        0.69        0.73      0.55 o 
   4  12   4       22.90       22.53      0.99 o 
   5  12   4        1.31        1.55      0.56 o 
   6  12   4        0.19        0.41      0.49 o 
   7  12   4        2.72        2.31      0.44 o 
  -5  13   4        7.38       10.28      0.88 o 
  -4  13   4        5.81        8.26      0.71 o 
  -3  13   4       22.41       19.84      0.92 o 
  -2  13   4        2.86        1.95      0.43 o 
  -1  13   4        7.66        9.19      0.61 o 
   0  13   4        2.08        2.66      0.49 o 
   1  13   4        2.24        1.75      0.42 o 
   2  13   4        2.01        1.35      0.40 o 
   3  13   4       19.29       19.30      0.84 o 
   4  13   4        0.12        0.00      0.49 o 
   5  13   4        0.12        0.00      0.41 o 
  -1  14   4        0.13        0.15      0.30 o 
   0  14   4       17.07       31.16      0.84 o 
   1  14   4        0.72        0.40      0.31 o 
   2  14   4        0.20        0.00      0.29 o 
   0 -13   5        0.35        0.16      0.32 o 
  -5 -12   5        3.21        4.71      0.49 o 
  -4 -12   5       31.10       28.03      0.93 o 
  -3 -12   5        0.20        0.41      0.64 o 
  -2 -12   5        8.86        7.59      0.54 o 
  -1 -12   5        2.99        2.40      0.45 o 
   0 -12   5       74.27       94.23      1.61 o 
   1 -12   5        3.30        3.46      0.48 o 
   2 -12   5       11.54        9.50      0.59 o 
   3 -12   5        1.26        2.62      0.47 o 
   4 -12   5       26.51       26.89      0.90 o 
  -7 -11   5        0.10        0.00      0.33 o 
  -6 -11   5        8.43        5.25      0.55 o 
  -5 -11   5        2.16        3.21      0.59 o 
  -4 -11   5        0.01        0.63      0.59 o 
  -3 -11   5       13.59       13.75      0.98 o 
  -2 -11   5       46.40       47.84      1.28 o 
  -1 -11   5       10.47        8.64      0.67 o 
   0 -11   5        0.04        0.00      0.42 o 
   1 -11   5        4.52        4.24      0.53 o 
   2 -11   5       21.91       22.09      0.93 o 
   3 -11   5       11.91       10.39      0.76 o 
   4 -11   5        5.67        4.71      0.65 o 
   5 -11   5        4.96        5.92      0.62 o 
   6 -11   5       49.97       46.31      1.12 o 
  -8 -10   5        4.33        4.77      0.48 o 
  -7 -10   5       25.63       23.13      0.85 o 
  -6 -10   5       26.35       28.32      1.03 o 
  -5 -10   5       24.08       27.32      1.10 o 
  -4 -10   5        0.93        0.67      0.70 o 
  -3 -10   5       20.88       15.66      1.11 o 
  -2 -10   5       13.98       12.56      0.78 o 
  -1 -10   5        0.93        0.35      0.51 o 
   0 -10   5       70.78       90.89      1.76 o 
   1 -10   5        6.25        6.03      0.60 o 
   2 -10   5        0.07        0.00      0.43 o 
   3 -10   5        0.60        0.87      0.55 o 
   4 -10   5       19.09       18.67      1.00 o 
   5 -10   5        2.07        2.71      0.64 o 
   6 -10   5        8.90        7.87      0.76 o 
   7 -10   5        1.67        1.77      0.55 o 
   8 -10   5        0.60        1.03      0.36 o 
  -9  -9   5        0.36        0.00      0.36 o 
  -8  -9   5        4.50        5.56      0.58 o 
  -7  -9   5       14.27       15.03      0.88 o 
  -6  -9   5       25.81       23.29      1.07 o 
  -5  -9   5       38.77       33.58      1.28 o 
  -4  -9   5       16.93       15.83      1.08 o 
  -3  -9   5       20.62       17.14      1.18 o 
  -2  -9   5       25.33       28.75      1.07 o 
  -1  -9   5      144.49      122.63      2.04 o 
   0  -9   5        6.51        7.16      0.65 o 
   1  -9   5       42.37       37.74      1.20 o 
   2  -9   5        0.47        0.97      0.48 o 
   3  -9   5       17.19       21.37      1.00 o 
   4  -9   5      111.93      102.55      1.97 o 
   5  -9   5       23.25       22.67      1.08 o 
   6  -9   5        1.51        1.99      0.65 o 
   7  -9   5       13.88       15.02      0.91 o 
   8  -9   5        0.80        0.78      0.49 o 
   9  -9   5        0.01        0.10      0.40 o 
 -10  -8   5        0.23        0.00      0.36 o 
  -9  -8   5        0.29        0.37      0.43 o 
  -8  -8   5        0.16        0.37      0.51 o 
  -7  -8   5      101.21      106.45      1.93 o 
  -6  -8   5        5.01        4.19      0.73 o 
  -5  -8   5       45.40       49.33      1.48 o 
  -4  -8   5        3.69        3.72      0.76 o 
  -3  -8   5       12.43       14.07      1.09 o 
  -2  -8   5      286.73      258.27      2.85 o 
  -1  -8   5       32.46       30.81      1.08 o 
   0  -8   5       34.75       39.10      1.18 o 
   1  -8   5      124.51      119.35      1.94 o 
   2  -8   5       80.10       69.09      1.51 o 
   3  -8   5       24.06       20.04      0.97 o 
   4  -8   5       11.40       12.05      0.88 o 
   5  -8   5      161.14      150.33      2.30 o 
   6  -8   5        0.44        1.80      0.70 o 
   7  -8   5       23.53       21.98      1.06 o 
   8  -8   5        7.28        6.68      0.73 o 
   9  -8   5       12.00       15.02      0.83 o 
  10  -8   5        3.76        3.37      0.54 o 
 -10  -7   5        0.22        0.55      0.45 o 
  -9  -7   5       35.49       40.14      1.16 o 
  -8  -7   5        1.40        1.22      0.60 o 
  -7  -7   5       43.26       48.22      1.41 o 
  -6  -7   5       15.37       17.45      1.02 o 
  -5  -7   5        5.25        4.71      0.77 o 
  -4  -7   5       10.01       11.47      0.87 o 
  -3  -7   5        2.03        2.75      0.87 o 
  -2  -7   5        1.81        1.92      0.47 o 
  -1  -7   5        9.30        8.85      0.63 o 
   0  -7   5        3.37        3.49      0.46 o 
   1  -7   5        3.26        3.25      0.49 o 
   2  -7   5        5.91        6.72      0.58 o 
   3  -7   5       15.76       12.19      0.75 o 
   4  -7   5       27.29       25.80      1.07 o 
   5  -7   5       91.63       90.53      1.80 o 
   6  -7   5       26.87       28.63      1.14 o 
   7  -7   5       55.10       46.16      1.41 o 
   8  -7   5       14.77       13.27      0.85 o 
   9  -7   5        0.09        0.00      0.55 o 
  10  -7   5        4.05        4.48      0.59 o 
 -11  -6   5       23.98       26.54      0.85 o 
 -10  -6   5        0.19        0.95      0.48 o 
  -9  -6   5       12.08       11.35      0.83 o 
  -8  -6   5       16.45       17.71      0.98 o 
  -7  -6   5      162.34      163.74      2.39 o 
  -6  -6   5      161.86      154.00      2.32 o 
  -5  -6   5        4.58        5.42      0.79 o 
  -4  -6   5       53.98       52.83      1.36 o 
  -3  -6   5      105.67      103.25      1.81 o 
  -2  -6   5       14.63       15.29      0.75 o 
  -1  -6   5       21.89       16.15      0.77 o 
   0  -6   5       84.19      119.74      1.72 o 
   1  -6   5        3.84        7.62      0.58 o 
   2  -6   5       80.08       73.89      1.39 o 
   3  -6   5      237.86      236.86      2.48 o 
   4  -6   5        0.01        0.25      0.56 o 
   5  -6   5        9.87        7.45      0.76 o 
   6  -6   5       67.02       58.49      1.47 o 
   7  -6   5       32.76       31.50      1.15 o 
   8  -6   5        0.04        0.00      0.59 o 
   9  -6   5       10.45        9.28      0.77 o 
  10  -6   5       19.73       20.31      0.99 o 
  11  -6   5        0.93        1.00      0.48 o 
 -11  -5   5       13.46       14.07      0.73 o 
 -10  -5   5        0.31        0.00      0.57 o 
  -9  -5   5        2.52        2.61      0.62 o 
  -8  -5   5       20.75       20.03      1.05 o 
  -7  -5   5       64.52       66.35      1.61 o 
  -6  -5   5       23.08       22.48      1.06 o 
  -5  -5   5      226.45      210.95      2.55 o 
  -4  -5   5        0.27        0.32      0.58 o 
  -3  -5   5       19.11       24.76      1.02 o 
  -2  -5   5      508.24      503.23      3.37 o 
  -1  -5   5      598.80      601.54      3.63 o 
   0  -5   5        7.26        7.54      0.52 o 
   1  -5   5     1297.28     1295.70      5.20 o 
   2  -5   5      404.14      390.16      2.92 o 
   3  -5   5        8.75        7.50      0.58 o 
   4  -5   5        0.51        1.05      0.46 o 
   5  -5   5       12.00       15.35      0.80 o 
   6  -5   5       31.17       28.12      1.10 o 
   7  -5   5      227.64      228.05      2.75 o 
   8  -5   5      158.00      148.39      2.27 o 
   9  -5   5        1.77        2.04      0.62 o 
  10  -5   5       16.16       14.31      0.93 o 
  11  -5   5        0.29        0.00      0.53 o 
 -12  -4   5        8.23        9.76      0.59 o 
 -11  -4   5        1.86        2.05      0.54 o 
 -10  -4   5       11.93       11.98      0.89 o 
  -9  -4   5        0.06        0.19      0.56 o 
  -8  -4   5        0.01        0.13      0.60 o 
  -7  -4   5      249.16      249.80      2.89 o 
  -6  -4   5       29.71       27.43      1.09 o 
  -5  -4   5       25.82       27.27      1.04 o 
  -4  -4   5      469.42      455.77      3.32 o 
  -3  -4   5        7.26        9.07      0.80 o 
  -2  -4   5     1153.92     1082.93      4.63 o 
  -1  -4   5      494.64      499.11      3.07 o 
   0  -4   5       86.11       99.01      1.38 o 
   1  -4   5      332.20      366.92      2.61 o 
   2  -4   5      794.57      719.75      3.70 o 
   3  -4   5       30.38       37.15      0.96 o 
   4  -4   5      397.29      416.67      3.06 o 
   5  -4   5       90.03       92.35      1.57 o 
   6  -4   5        0.08        0.63      0.54 o 
   7  -4   5       36.95       40.86      1.27 o 
   8  -4   5        9.68        9.56      0.78 o 
   9  -4   5       39.84       39.36      1.29 o 
  10  -4   5       32.46       32.76      1.21 o 
  11  -4   5        2.11        1.28      0.60 o 
  12  -4   5        0.92        0.62      0.46 o 
 -12  -3   5        0.88        1.49      0.45 o 
 -11  -3   5        1.04        0.64      0.54 o 
 -10  -3   5        2.41        1.40      0.65 o 
  -9  -3   5      116.98      115.12      2.04 o 
  -8  -3   5       83.18       80.66      1.73 o 
  -7  -3   5       61.80       61.18      1.47 o 
  -6  -3   5        0.02        0.22      0.56 o 
  -5  -3   5        0.50        0.06      0.58 o 
  -4  -3   5       91.47       87.29      1.48 o 
  -3  -3   5      361.89      336.01      2.62 o 
  -2  -3   5      118.88      113.10      1.44 o 
  -1  -3   5     1184.28     1107.68      4.28 o 
   0  -3   5        0.14        0.20      0.33 o 
   1  -3   5     1638.20     1593.56      5.05 o 
   2  -3   5       41.28       33.70      0.81 o 
   3  -3   5      184.95      227.78      2.05 o 
   4  -3   5      224.45      218.52      2.12 o 
   5  -3   5       66.23       59.54      1.26 o 
   6  -3   5       91.10       93.77      1.61 o 
   7  -3   5        4.75        5.43      0.72 o 
   8  -3   5       46.28       44.88      1.29 o 
   9  -3   5       13.82       15.29      0.87 o 
  10  -3   5        0.00        0.34      0.66 o 
  11  -3   5        3.92        4.42      0.74 o 
  12  -3   5        9.38       10.62      0.75 o 
 -12  -2   5        1.13        1.12      0.47 o 
 -11  -2   5        8.78        7.79      0.73 o 
 -10  -2   5       20.66       20.88      1.09 o 
  -9  -2   5       87.54       80.99      1.79 o 
  -8  -2   5       19.01       19.22      0.97 o 
  -7  -2   5        6.77        4.66      0.68 o 
  -6  -2   5      112.00      102.81      1.73 o 
  -5  -2   5        1.72        0.40      0.53 o 
  -4  -2   5        0.70        1.41      0.51 o 
  -3  -2   5       73.80       65.18      1.22 o 
  -2  -2   5       28.78       32.87      0.78 o 
  -1  -2   5     2429.06     2369.78      5.96 o 
   0  -2   5     1424.27     2024.41      5.37 o 
   1  -2   5     1713.28     1776.98      5.05 o 
   2  -2   5       96.88       97.31      1.23 o 
   3  -2   5        4.68        5.00      0.45 o 
   4  -2   5       72.16       79.21      1.28 o 
   5  -2   5      210.49      228.67      2.20 o 
   6  -2   5        3.33        4.07      0.55 o 
   7  -2   5      195.83      200.60      2.38 o 
   8  -2   5       15.70       18.82      0.91 o 
   9  -2   5       20.25       18.24      0.99 o 
  10  -2   5       39.25       37.35      1.31 o 
  11  -2   5        0.46        0.27      0.59 o 
  12  -2   5        0.97        1.56      0.52 o 
 -12  -1   5        2.72        3.58      0.56 o 
 -11  -1   5        0.00        0.00      0.51 o 
 -10  -1   5        6.89        8.96      0.85 o 
  -9  -1   5       65.86       61.82      1.51 o 
  -8  -1   5      196.38      179.92      2.48 o 
  -7  -1   5       16.03       18.94      0.91 o 
  -6  -1   5        0.49        0.89      0.56 o 
  -5  -1   5       21.00       17.51      0.79 o 
  -4  -1   5       39.12       43.72      1.01 o 
  -3  -1   5      810.30      690.71      3.43 o 
  -2  -1   5      344.08      308.99      2.15 o 
  -1  -1   5        1.98        2.20      0.33 o 
   0  -1   5       77.40      101.49      1.17 o 
   1  -1   5      234.79      218.42      1.71 o 
   2  -1   5      351.62      361.70      2.24 o 
   3  -1   5     1229.74     1196.61      4.26 o 
   4  -1   5        7.54        9.26      0.55 o 
   5  -1   5       10.53       16.00      0.68 o 
   6  -1   5       30.84       41.96      1.07 o 
   7  -1   5      327.45      373.28      3.16 o 
   8  -1   5       18.55       19.68      0.94 o 
   9  -1   5       59.81       56.91      1.47 o 
  10  -1   5        6.69        8.90      0.85 o 
  11  -1   5        4.88        3.85      0.70 o 
  12  -1   5        0.40        0.96      0.56 o 
  13  -1   5        9.86       11.27      0.66 o 
 -12   0   5        1.24        1.27      0.50 o 
 -11   0   5       30.81       30.96      1.12 o 
 -10   0   5        7.12        9.48      0.81 o 
  -9   0   5       80.95       82.25      1.80 o 
  -8   0   5       25.44       23.32      1.15 o 
  -7   0   5        1.34        0.81      0.57 o 
  -6   0   5       92.14       88.53      1.56 o 
  -5   0   5       26.83       29.07      0.94 o 
  -4   0   5      276.82      257.46      2.24 o 
  -3   0   5      104.43      126.43      1.51 o 
  -2   0   5       24.96       38.47      0.79 o 
  -1   0   5       37.01       24.57      0.75 o 
   0   0   5      290.83      455.16      2.38 o 
   1   0   5      474.31      453.99      2.47 o 
   2   0   5      450.03      413.81      2.35 o 
   3   0   5      743.82      770.01      3.35 o 
   4   0   5      128.46      150.73      1.62 o 
   5   0   5      126.19      126.63      1.60 o 
   6   0   5       34.56       35.13      0.98 o 
   7   0   5        2.93        1.72      0.60 o 
   8   0   5       59.11       58.95      1.40 o 
   9   0   5       11.76       10.33      0.78 o 
  10   0   5        7.76        8.61      0.86 o 
  11   0   5       79.01       74.74      1.67 o 
  12   0   5        0.01        0.00      0.54 o 
  13   0   5        0.86        0.64      0.42 o 
 -12   1   5        0.79        0.81      0.46 o 
 -11   1   5       11.04        9.95      0.77 o 
 -10   1   5       56.18       57.67      1.56 o 
  -9   1   5        7.62        5.60      0.83 o 
  -8   1   5       29.09       27.61      1.15 o 
  -7   1   5       56.27       49.91      1.31 o 
  -6   1   5      101.57       89.97      1.58 o 
  -5   1   5        0.02        0.00      0.52 o 
  -4   1   5       33.12       38.09      0.97 o 
  -3   1   5       21.35       19.95      0.77 o 
  -2   1   5      134.39      134.12      1.40 o 
  -1   1   5     4082.23     3834.83      7.53 o 
   0   1   5       17.16       20.69      0.60 o 
   1   1   5     1588.63     1564.98      4.91 o 
   2   1   5       30.65       41.26      0.78 o 
   3   1   5      431.90      483.96      2.66 o 
   4   1   5       18.41       21.31      0.70 o 
   5   1   5      522.63      560.78      3.27 o 
   6   1   5        0.03        1.25      0.46 o 
   7   1   5       61.99       62.49      1.38 o 
   8   1   5       97.20       89.13      1.66 o 
   9   1   5       17.26       18.01      0.96 o 
  10   1   5        3.45        5.11      0.78 o 
  11   1   5       30.44       32.57      1.21 o 
  12   1   5        1.00        0.81      0.55 o 
  13   1   5        0.51        0.00      0.43 o 
 -12   2   5        5.56        6.88      0.66 o 
 -11   2   5       25.82       28.08      1.10 o 
 -10   2   5       21.07       19.58      1.06 o 
  -9   2   5       25.68       27.05      1.17 o 
  -8   2   5       92.75       82.10      1.75 o 
  -7   2   5      181.99      169.24      2.29 o 
  -6   2   5       12.30       11.99      0.85 o 
  -5   2   5      143.95      127.13      1.77 o 
  -4   2   5       72.87       75.32      1.32 o 
  -3   2   5        6.82        5.62      0.62 o 
  -2   2   5       43.78       36.85      0.78 o 
  -1   2   5     2331.25     1922.25      5.37 o 
   0   2   5     1440.94     1953.54      5.07 o 
   1   2   5      361.50      383.98      2.42 o 
   2   2   5      294.91      293.83      2.03 o 
   3   2   5     1454.08     1462.85      4.71 o 
   4   2   5      123.00      138.92      1.61 o 
   5   2   5       53.62       65.54      1.20 o 
   6   2   5       92.21       82.43      1.43 o 
   7   2   5       52.99       61.32      1.36 o 
   8   2   5       67.59       71.59      1.50 o 
   9   2   5      183.22      162.78      2.32 o 
  10   2   5       35.05       38.66      1.26 o 
  11   2   5        8.76       10.12      0.85 o 
  12   2   5       19.82       20.47      0.94 o 
  13   2   5        0.43        0.00      0.46 o 
 -12   3   5        0.05        0.77      0.43 o 
 -11   3   5        0.52        0.48      0.50 o 
 -10   3   5       28.69       30.41      1.22 o 
  -9   3   5        5.28        5.16      0.79 o 
  -8   3   5       48.90       46.14      1.41 o 
  -7   3   5       32.45       37.59      1.25 o 
  -6   3   5       49.68       44.52      1.29 o 
  -5   3   5      505.61      410.33      3.18 o 
  -4   3   5     1146.69      997.70      4.55 o 
  -3   3   5       12.68       15.74      0.77 o 
  -2   3   5      291.52      241.26      1.99 o 
  -1   3   5        9.20        8.87      0.47 o 
   0   3   5        4.52        6.71      0.42 o 
   1   3   5        2.30        2.42      0.32 o 
   2   3   5      269.40      278.07      2.06 o 
   3   3   5      120.57      148.31      1.60 o 
   4   3   5      833.88      914.14      4.08 o 
   5   3   5        0.89        0.81      0.44 o 
   6   3   5      225.47      228.05      2.36 o 
   7   3   5       54.23       53.22      1.33 o 
   8   3   5      231.77      241.71      2.71 o 
   9   3   5        4.74        9.72      0.90 o 
  10   3   5        8.23        9.21      0.84 o 
  11   3   5        7.56        7.07      0.76 o 
  12   3   5       16.20       14.84      0.80 o 
  13   3   5        0.01        0.13      0.37 o 
 -12   4   5        6.08        8.45      0.65 o 
 -11   4   5        2.89        2.73      0.58 o 
 -10   4   5        0.78        0.39      0.61 o 
  -9   4   5        2.42        1.87      0.70 o 
  -8   4   5        0.00        0.11      0.61 o 
  -7   4   5      101.56       89.92      1.77 o 
  -6   4   5        4.81        5.16      0.77 o 
  -5   4   5       22.50       17.18      0.89 o 
  -4   4   5      293.80      283.52      2.56 o 
  -3   4   5       94.75      108.72      1.57 o 
  -2   4   5        0.04        0.09      0.30 o 
  -1   4   5       68.15       53.31      1.00 o 
   0   4   5     2291.32     3150.37      7.15 o 
   1   4   5      136.65      132.29      1.49 o 
   2   4   5        4.51        4.29      0.41 o 
   3   4   5      348.64      394.45      2.68 o 
   4   4   5      294.39      327.96      2.59 o 
   5   4   5        2.22        6.18      0.56 o 
   6   4   5        3.96        2.00      0.56 o 
   7   4   5       78.55       71.56      1.55 o 
   8   4   5       43.25       49.31      1.36 o 
   9   4   5      158.37      172.70      2.45 o 
  10   4   5       21.55       21.21      1.08 o 
  11   4   5        9.40        8.81      0.75 o 
  12   4   5        1.49        0.79      0.51 o 
 -12   5   5        0.04        0.00      0.37 o 
 -11   5   5       11.46       17.28      0.81 o 
 -10   5   5        8.46        9.19      0.85 o 
  -9   5   5       14.83       13.57      0.91 o 
  -8   5   5        3.59        4.11      0.71 o 
  -7   5   5      361.44      311.45      3.25 o 
  -6   5   5        6.65        7.89      0.83 o 
  -5   5   5       70.43       64.71      1.46 o 
  -4   5   5       20.19       17.75      0.92 o 
  -3   5   5      220.53      210.48      2.22 o 
  -2   5   5       98.75       83.79      1.34 o 
  -1   5   5        1.55        2.04      0.37 o 
   0   5   5        8.97       13.06      0.58 o 
   1   5   5       51.63       56.09      1.06 o 
   2   5   5       85.20       75.33      1.23 o 
   3   5   5      209.00      216.70      2.14 o 
   4   5   5        8.92        7.72      0.63 o 
   5   5   5        1.91        3.96      0.53 o 
   6   5   5       45.28       33.92      1.12 o 
   7   5   5      202.37      202.01      2.49 o 
   8   5   5        0.01        1.12      0.63 o 
   9   5   5        3.42        0.06      0.62 o 
  10   5   5        9.00       11.45      0.87 o 
  11   5   5        1.74        1.60      0.57 o 
  12   5   5        0.00        1.02      0.40 o 
 -11   6   5        1.03        0.61      0.43 o 
 -10   6   5        3.82        5.67      0.70 o 
  -9   6   5        0.24        0.18      0.53 o 
  -8   6   5       15.66       12.06      0.95 o 
  -7   6   5        8.46        5.72      0.81 o 
  -6   6   5       53.05       46.65      1.44 o 
  -5   6   5       54.49       45.12      1.29 o 
  -4   6   5      153.41      139.04      2.04 o 
  -3   6   5       29.24       35.41      1.14 o 
  -2   6   5      189.05      185.58      2.08 o 
  -1   6   5        0.04        1.00      0.32 o 
   0   6   5      128.10      140.78      1.75 o 
   1   6   5        0.02        1.12      0.34 o 
   2   6   5      225.75      227.42      2.24 o 
   3   6   5      154.36      140.00      1.85 o 
   4   6   5      151.77      151.66      1.99 o 
   5   6   5       71.11       67.08      1.44 o 
   6   6   5       56.27       58.05      1.44 o 
   7   6   5       81.05       83.40      1.74 o 
   8   6   5      170.33      174.13      2.46 o 
   9   6   5       73.76       84.57      1.76 o 
  10   6   5        2.67        2.98      0.66 o 
  11   6   5        0.00        0.60      0.50 o 
  12   6   5        2.11        2.05      0.47 o 
 -11   7   5        2.86        3.55      0.47 o 
 -10   7   5        1.00        0.40      0.52 o 
  -9   7   5        0.72        0.00      0.51 o 
  -8   7   5       19.29       15.51      0.94 o 
  -7   7   5       96.41       93.31      1.86 o 
  -6   7   5       44.44       39.51      1.30 o 
  -5   7   5       85.33       76.33      1.73 o 
  -4   7   5       13.82       10.57      0.90 o 
  -3   7   5       23.08       28.40      1.20 o 
  -2   7   5       77.25       74.05      1.44 o 
  -1   7   5      411.09      394.00      3.15 o 
   0   7   5        0.00        0.00      0.40 o 
   1   7   5      284.29      272.54      2.61 o 
   2   7   5       21.51       22.61      0.83 o 
   3   7   5       95.85       90.83      1.61 o 
   4   7   5        0.70        1.54      0.54 o 
   5   7   5       28.01       31.48      1.12 o 
   6   7   5        2.13        0.67      0.61 o 
   7   7   5       25.24       24.11      1.12 o 
   8   7   5       63.99       52.76      1.45 o 
   9   7   5        1.78        2.22      0.61 o 
  10   7   5        0.00        0.31      0.55 o 
  11   7   5        0.64        0.49      0.49 o 
 -10   8   5        0.28        0.26      0.43 o 
  -9   8   5        0.00        0.81      0.45 o 
  -8   8   5        3.31        4.21      0.67 o 
  -7   8   5       50.91       48.55      1.43 o 
  -6   8   5        2.27        1.77      0.73 o 
  -5   8   5      102.98      101.93      1.99 o 
  -4   8   5        8.30       14.08      0.97 o 
  -3   8   5        0.00        0.29      0.83 o 
  -2   8   5      291.69      264.16      2.77 o 
  -1   8   5      165.00      177.39      2.26 o 
   0   8   5      156.39      219.90      2.50 o 
   1   8   5      377.09      350.37      3.15 o 
   2   8   5       47.88       46.58      1.22 o 
   3   8   5       14.14       17.02      0.88 o 
   4   8   5       30.79       38.00      1.23 o 
   5   8   5      173.41      161.06      2.34 o 
   6   8   5       61.82       49.06      1.47 o 
   7   8   5       16.79       14.37      0.91 o 
   8   8   5       33.94       39.64      1.27 o 
   9   8   5        0.00        0.57      0.52 o 
  10   8   5        0.74        1.41      0.51 o 
  11   8   5        2.23        3.71      0.51 o 
  -9   9   5        0.46        0.97      0.39 o 
  -8   9   5        0.12        0.13      0.46 o 
  -7   9   5        4.53        5.19      0.71 o 
  -6   9   5        3.13        3.36      0.73 o 
  -5   9   5       16.79       15.40      1.07 o 
  -4   9   5       35.24       36.72      1.32 o 
  -3   9   5      385.27      367.05      3.59 o 
  -2   9   5       22.01       21.79      0.94 o 
  -1   9   5      349.69      323.94      3.20 o 
   0   9   5       39.76       49.44      1.31 o 
   1   9   5      379.89      381.21      3.44 o 
   2   9   5       12.28       11.49      0.78 o 
   3   9   5       66.59       54.92      1.43 o 
   4   9   5      253.09      245.00      2.89 o 
   5   9   5       61.23       53.70      1.46 o 
   6   9   5       45.02       38.73      1.31 o 
   7   9   5       11.91        5.77      0.77 o 
   8   9   5        1.81        1.62      0.61 o 
   9   9   5        0.00        0.27      0.46 o 
  10   9   5        9.15        6.53      0.61 o 
  -8  10   5        8.97        8.44      0.64 o 
  -7  10   5        6.72        7.22      0.65 o 
  -6  10   5        0.00        0.00      0.62 o 
  -5  10   5        1.51        2.47      0.69 o 
  -4  10   5       84.75       75.84      1.74 o 
  -3  10   5        8.12        8.25      0.99 o 
  -2  10   5      489.53      499.47      4.05 o 
  -1  10   5       16.73       17.42      0.90 o 
   0  10   5      239.73      328.69      3.26 o 
   1  10   5       41.62       46.44      1.32 o 
   2  10   5      336.88      352.17      3.42 o 
   3  10   5        8.76        7.48      0.75 o 
   4  10   5       89.13       73.84      1.69 o 
   5  10   5        4.51        5.00      0.72 o 
   6  10   5      138.08      125.23      2.04 o 
   7  10   5        0.86        0.36      0.54 o 
   8  10   5        0.70        2.00      0.45 o 
   9  10   5        1.24        0.43      0.45 o 
  -7  11   5        0.15        0.25      0.38 o 
  -6  11   5       30.21       30.99      1.06 o 
  -5  11   5        0.03        1.58      0.60 o 
  -4  11   5        5.29        5.44      0.78 o 
  -3  11   5       12.81       14.87      1.07 o 
  -2  11   5        3.22        2.89      0.51 o 
  -1  11   5       91.37       91.49      1.80 o 
   0  11   5        0.53        1.05      0.47 o 
   1  11   5      145.15      137.65      2.17 o 
   2  11   5       54.29       41.83      1.26 o 
   3  11   5        0.98        2.54      0.62 o 
   4  11   5       17.50       16.19      0.99 o 
   5  11   5      114.90      103.84      1.85 o 
   6  11   5        3.94        4.34      0.64 o 
   7  11   5        0.09        0.42      0.47 o 
   8  11   5       12.56       14.15      0.70 o 
  -6  12   5       23.86       29.44      0.91 o 
  -5  12   5       10.92       14.64      0.79 o 
  -4  12   5        1.13        0.03      0.52 o 
  -3  12   5        0.33        1.71      0.72 o 
  -2  12   5        8.69        9.67      0.62 o 
  -1  12   5        2.45        2.40      0.46 o 
   0  12   5        2.11        4.26      0.54 o 
   1  12   5        0.22        0.63      0.38 o 
   2  12   5       27.62       28.15      1.03 o 
   3  12   5       15.89       13.82      0.84 o 
   4  12   5        1.17        1.91      0.54 o 
   5  12   5       21.02       19.86      0.92 o 
   6  12   5        1.23        1.65      0.49 o 
   7  12   5        9.64       13.42      0.67 o 
  -4  13   5        3.73        3.82      0.51 o 
  -3  13   5        0.93        0.90      0.55 o 
  -2  13   5        3.56        6.92      0.51 o 
  -1  13   5        5.13        5.00      0.50 o 
   0  13   5        0.83        1.43      0.38 o 
   1  13   5       13.93       15.87      0.73 o 
   2  13   5        0.61        1.32      0.37 o 
   3  13   5       21.64       17.84      0.81 o 
   4  13   5        6.80        7.40      0.60 o 
   5  13   5       10.57       12.04      0.66 o 
  -3 -12   6       13.83       12.22      0.74 o 
  -2 -12   6        0.13        0.15      0.31 o 
  -1 -12   6        7.08        7.13      0.52 o 
   0 -12   6       18.89       20.65      0.77 o 
   1 -12   6       14.34       15.61      0.68 o 
   2 -12   6        8.19        8.39      0.53 o 
   3 -12   6        0.41        0.52      0.36 o 
  -6 -11   6       18.37       19.78      0.69 o 
  -5 -11   6        0.43        0.58      0.45 o 
  -4 -11   6        3.92        4.55      0.64 o 
  -3 -11   6        2.84        1.88      0.77 o 
  -2 -11   6       12.52       13.07      0.68 o 
  -1 -11   6       41.18       37.63      1.12 o 
   0 -11   6        2.28        2.88      0.46 o 
   1 -11   6       19.60       16.42      0.78 o 
   2 -11   6       19.69       18.73      0.82 o 
   3 -11   6        2.76        3.83      0.57 o 
   4 -11   6        6.62        6.39      0.64 o 
   5 -11   6        0.16        0.00      0.44 o 
  -7 -10   6       17.64       21.48      0.75 o 
  -6 -10   6        5.83        4.44      0.60 o 
  -5 -10   6       32.38       32.93      1.12 o 
  -4 -10   6       10.65       10.19      0.81 o 
  -3 -10   6        1.41        1.91      0.74 o 
  -2 -10   6        0.17        0.00      0.37 o 
  -1 -10   6        3.43        2.53      0.51 o 
   0 -10   6      146.71      171.08      2.37 o 
   1 -10   6        6.89        6.40      0.60 o 
   2 -10   6        0.72        1.36      0.43 o 
   3 -10   6        0.12        0.00      0.47 o 
   4 -10   6        4.83        4.13      0.70 o 
   5 -10   6        6.49        7.41      0.69 o 
   6 -10   6        5.13        4.62      0.60 o 
   7 -10   6        6.77        6.26      0.58 o 
  -8  -9   6        2.65        3.78      0.49 o 
  -7  -9   6        2.60        1.96      0.51 o 
  -6  -9   6      109.55      110.86      1.85 o 
  -5  -9   6        6.80        7.79      0.86 o 
  -4  -9   6       30.53       27.92      1.18 o 
  -3  -9   6        7.93        7.59      1.05 o 
  -2  -9   6        9.42        8.64      0.70 o 
  -1  -9   6       32.03       33.52      1.12 o 
   0  -9   6       16.25       18.93      0.90 o 
   1  -9   6       28.87       25.90      1.04 o 
   2  -9   6       43.30       39.86      1.21 o 
   3  -9   6        0.95        0.29      0.60 o 
   4  -9   6       29.09       24.95      1.10 o 
   5  -9   6       27.40       28.54      1.13 o 
   6  -9   6       22.51       16.85      0.92 o 
   7  -9   6        2.52        5.48      0.67 o 
   8  -9   6        1.40        1.30      0.47 o 
  -9  -8   6        3.36        2.99      0.46 o 
  -8  -8   6        1.39        1.01      0.48 o 
  -7  -8   6       49.53       47.46      1.31 o 
  -6  -8   6       14.64       17.98      0.98 o 
  -5  -8   6       26.80       26.39      1.15 o 
  -4  -8   6        4.76        4.39      0.78 o 
  -3  -8   6       68.95       67.95      1.74 o 
  -2  -8   6        0.69        0.00      0.55 o 
  -1  -8   6        0.01        0.43      0.45 o 
   0  -8   6        0.24        0.53      0.43 o 
   1  -8   6       25.59       22.56      0.95 o 
   2  -8   6      105.58      103.37      1.89 o 
   3  -8   6      160.53      141.24      2.21 o 
   4  -8   6        0.09        0.00      0.62 o 
   5  -8   6        0.40        0.00      0.61 o 
   6  -8   6        0.31        0.34      0.62 o 
   7  -8   6       61.79       58.71      1.50 o 
   8  -8   6        2.85        3.06      0.59 o 
   9  -8   6        0.21        0.00      0.45 o 
 -10  -7   6        2.81        3.26      0.46 o 
  -9  -7   6        0.66        0.32      0.50 o 
  -8  -7   6        3.65        3.62      0.58 o 
  -7  -7   6        2.91        3.79      0.66 o 
  -6  -7   6       14.54       13.10      0.93 o 
  -5  -7   6        1.19        1.47      0.73 o 
  -4  -7   6      137.88      129.41      2.16 o 
  -3  -7   6        9.48       10.26      1.02 o 
  -2  -7   6       14.50       15.12      0.81 o 
  -1  -7   6       19.16       17.77      0.85 o 
   0  -7   6        2.62        2.61      0.45 o 
   1  -7   6       28.82       28.95      1.02 o 
   2  -7   6      138.09      136.37      2.07 o 
   3  -7   6       66.19       59.02      1.48 o 
   4  -7   6       44.20       39.98      1.26 o 
   5  -7   6        0.80        0.70      0.55 o 
   6  -7   6       17.07       17.64      0.97 o 
   7  -7   6        1.62        1.92      0.77 o 
   8  -7   6       27.96       26.40      1.06 o 
   9  -7   6       39.63       39.72      1.19 o 
  10  -7   6        2.64        2.85      0.52 o 
 -10  -6   6        0.17        0.00      0.45 o 
  -9  -6   6        0.05        0.05      0.51 o 
  -8  -6   6       15.38       13.89      0.87 o 
  -7  -6   6        3.31        3.64      0.72 o 
  -6  -6   6       96.86       99.38      1.95 o 
  -5  -6   6       53.54       55.27      1.55 o 
  -4  -6   6        0.02        0.89      0.69 o 
  -3  -6   6        6.72        8.94      0.94 o 
  -2  -6   6        9.17        8.82      0.64 o 
  -1  -6   6       87.31       84.97      1.57 o 
   0  -6   6       61.68       81.72      1.52 o 
   1  -6   6      238.41      226.73      2.48 o 
   2  -6   6       60.80       61.31      1.34 o 
   3  -6   6        5.72        6.60      0.64 o 
   4  -6   6       95.64       93.05      1.77 o 
   5  -6   6       72.34       79.78      1.68 o 
   6  -6   6       28.13       29.04      1.17 o 
   7  -6   6       52.40       53.42      1.48 o 
   8  -6   6       16.88       19.34      0.98 o 
   9  -6   6        0.46        0.21      0.54 o 
  10  -6   6        0.80        1.27      0.50 o 
 -11  -5   6        6.31        8.15      0.56 o 
 -10  -5   6        0.69        0.98      0.53 o 
  -9  -5   6        0.03        0.00      0.53 o 
  -8  -5   6       11.49       11.60      0.83 o 
  -7  -5   6       84.45       83.46      1.79 o 
  -6  -5   6       44.87       39.60      1.32 o 
  -5  -5   6        7.92        7.19      0.84 o 
  -4  -5   6       17.43       17.49      0.99 o 
  -3  -5   6       34.79       38.40      1.32 o 
  -2  -5   6      177.68      171.58      2.11 o 
  -1  -5   6      501.73      483.12      3.44 o 
   0  -5   6       16.64       24.85      0.87 o 
   1  -5   6      650.43      631.01      3.92 o 
   2  -5   6      382.20      401.26      3.16 o 
   3  -5   6        0.01        1.12      0.47 o 
   4  -5   6        9.60        8.42      0.70 o 
   5  -5   6      251.96      243.70      2.70 o 
   6  -5   6        6.54        8.06      0.78 o 
   7  -5   6        7.35        8.17      0.80 o 
   8  -5   6       18.97       18.08      0.97 o 
   9  -5   6        1.53        2.06      0.59 o 
  10  -5   6        3.38        5.84      0.69 o 
  11  -5   6       16.26       14.54      0.78 o 
 -11  -4   6        0.73        0.71      0.44 o 
 -10  -4   6        0.01        0.00      0.55 o 
  -9  -4   6        9.89       11.64      0.87 o 
  -8  -4   6        1.21        3.64      0.67 o 
  -7  -4   6       13.78       15.44      0.94 o 
  -6  -4   6        3.23        1.89      0.69 o 
  -5  -4   6        2.12        2.16      0.64 o 
  -4  -4   6        0.48       14.29      0.87 o 
  -3  -4   6        2.30        2.48      0.74 o 
  -2  -4   6     1257.84     1234.21      5.33 o 
  -1  -4   6      998.45      960.40      4.62 o 
   0  -4   6        8.53        8.40      0.55 o 
   1  -4   6     1277.84     1237.64      5.17 o 
   2  -4   6     1639.26     1612.40      5.98 o 
   3  -4   6       22.63       16.95      0.77 o 
   4  -4   6      210.22      216.68      2.37 o 
   5  -4   6        3.93        6.74      0.70 o 
   6  -4   6      288.03      282.14      2.93 o 
   7  -4   6      165.06      167.89      2.39 o 
   8  -4   6       33.76       32.76      1.20 o 
   9  -4   6       10.41        9.64      0.77 o 
  10  -4   6        4.38        4.31      0.69 o 
  11  -4   6        1.52        1.49      0.56 o 
 -11  -3   6        0.48        0.60      0.48 o 
 -10  -3   6        3.14        2.65      0.63 o 
  -9  -3   6       57.52       58.09      1.54 o 
  -8  -3   6       14.13       11.96      0.96 o 
  -7  -3   6      127.27      128.39      2.11 o 
  -6  -3   6       14.47       12.31      0.88 o 
  -5  -3   6       20.50       21.05      0.99 o 
  -4  -3   6      261.88      260.76      2.62 o 
  -3  -3   6      155.08      154.25      1.99 o 
  -2  -3   6     2466.58     2427.00      7.12 o 
  -1  -3   6     1121.02     1142.64      4.76 o 
   0  -3   6        8.75       11.88      0.59 o 
   1  -3   6     1366.29     1294.72      4.99 o 
   2  -3   6     1764.23     1732.38      5.87 o 
   3  -3   6       22.11       23.50      0.82 o 
   4  -3   6      342.46      346.89      2.84 o 
   5  -3   6       68.43       74.78      1.42 o 
   6  -3   6        0.08        0.65      0.52 o 
   7  -3   6      156.72      165.13      2.32 o 
   8  -3   6       30.52       28.64      1.07 o 
   9  -3   6        5.81        4.69      0.71 o 
  10  -3   6        0.91        0.40      0.65 o 
  11  -3   6        3.54        1.26      0.61 o 
  12  -3   6       24.04       26.77      0.94 o 
 -12  -2   6        0.91        0.04      0.37 o 
 -11  -2   6       13.43       14.72      0.80 o 
 -10  -2   6        2.90        5.46      0.70 o 
  -9  -2   6       74.30       74.25      1.72 o 
  -8  -2   6       16.95       16.51      1.00 o 
  -7  -2   6        2.47        3.69      0.69 o 
  -6  -2   6        3.88        4.71      0.67 o 
  -5  -2   6        0.06        0.11      0.55 o 
  -4  -2   6      286.81      276.85      2.61 o 
  -3  -2   6       58.54       50.42      1.25 o 
  -2  -2   6     2448.01     2205.56      6.53 o 
  -1  -2   6      310.38      338.27      2.51 o 
   0  -2   6     1798.52     2426.11      6.52 o 
   1  -2   6      725.05      735.87      3.60 o 
   2  -2   6     1226.31     1232.77      4.73 o 
   3  -2   6      281.66      283.10      2.37 o 
   4  -2   6      287.28      318.53      2.61 o 
   5  -2   6       17.23       21.83      0.82 o 
   6  -2   6       79.97       76.73      1.53 o 
   7  -2   6       15.32       15.10      0.88 o 
   8  -2   6       19.01       17.19      0.92 o 
   9  -2   6        3.74        1.64      0.72 o 
  10  -2   6        3.86        3.43      0.67 o 
  11  -2   6        5.29        6.58      0.70 o 
  12  -2   6        0.01        0.00      0.49 o 
 -12  -1   6        6.36        6.80      0.53 o 
 -11  -1   6        4.68        3.99      0.61 o 
 -10  -1   6       10.63       12.80      0.91 o 
  -9  -1   6       58.31       55.11      1.52 o 
  -8  -1   6       68.30       67.96      1.66 o 
  -7  -1   6      155.27      142.69      2.22 o 
  -6  -1   6       34.61       31.15      1.10 o 
  -5  -1   6        8.35        7.49      0.73 o 
  -4  -1   6      133.89      123.14      1.74 o 
  -3  -1   6        1.57        1.41      0.62 o 
  -2  -1   6     1007.46      945.99      4.13 o 
  -1  -1   6      499.52      535.85      3.05 o 
   0  -1   6       24.50       34.03      0.79 o 
   1  -1   6      815.13      846.68      3.82 o 
   2  -1   6      217.81      224.73      1.97 o 
   3  -1   6      289.80      267.35      2.21 o 
   4  -1   6        0.32        0.25      0.41 o 
   5  -1   6       65.72       59.34      1.22 o 
   6  -1   6       22.98       27.38      0.97 o 
   7  -1   6       11.10       10.36      0.81 o 
   8  -1   6      209.71      202.69      2.54 o 
   9  -1   6       20.91       20.28      1.01 o 
  10  -1   6       26.80       25.98      1.14 o 
  11  -1   6       13.26       13.57      0.87 o 
  12  -1   6        1.27        0.95      0.50 o 
 -12   0   6        0.64        1.39      0.41 o 
 -11   0   6        0.09        0.68      0.47 o 
 -10   0   6       11.40       13.61      0.93 o 
  -9   0   6       98.82       96.77      1.96 o 
  -8   0   6        6.55        5.66      0.75 o 
  -7   0   6        0.21        0.06      0.53 o 
  -6   0   6        3.27        3.17      0.62 o 
  -5   0   6        6.70        7.14      0.68 o 
  -4   0   6      360.47      327.70      2.76 o 
  -3   0   6       32.39       27.52      0.93 o 
  -2   0   6        2.21        0.81      0.33 o 
  -1   0   6      177.63      165.87      1.70 o 
   0   0   6        5.71        2.86      0.33 o 
   1   0   6       53.38       49.13      1.04 o 
   2   0   6        2.97        1.79      0.36 o 
   3   0   6       55.76       55.59      1.05 o 
   4   0   6        6.96        8.33      0.59 o 
   5   0   6        0.20        5.17      0.51 o 
   6   0   6       73.09       76.37      1.46 o 
   7   0   6       69.50       68.41      1.49 o 
   8   0   6       74.54       78.64      1.63 o 
   9   0   6        2.47        3.41      0.65 o 
  10   0   6        4.59        4.79      0.74 o 
  11   0   6        0.14        0.25      0.62 o 
  12   0   6        2.02        2.57      0.61 o 
 -12   1   6        0.05        0.00      0.37 o 
 -11   1   6        1.37        2.57      0.53 o 
 -10   1   6        7.88        9.26      0.91 o 
  -9   1   6        4.55        4.71      0.71 o 
  -8   1   6       47.00       39.65      1.32 o 
  -7   1   6       25.83       25.67      1.09 o 
  -6   1   6       36.13       33.61      1.09 o 
  -5   1   6       33.66       32.06      1.07 o 
  -4   1   6      237.53      211.07      2.22 o 
  -3   1   6      240.70      194.24      2.03 o 
  -2   1   6      134.20      112.90      1.44 o 
  -1   1   6       49.59       39.05      1.08 o 
   0   1   6        0.05        0.00      0.35 o 
   1   1   6      364.08      403.07      2.61 o 
   2   1   6      105.62      122.33      1.44 o 
   3   1   6        0.48        1.52      0.43 o 
   4   1   6      290.00      324.12      2.53 o 
   5   1   6       70.92       79.17      1.37 o 
   6   1   6        8.23       10.41      0.71 o 
   7   1   6       60.33       62.18      1.42 o 
   8   1   6       48.16       51.56      1.37 o 
   9   1   6        3.26        1.40      0.63 o 
  10   1   6      125.93      135.91      2.22 o 
  11   1   6       12.54       11.86      0.85 o 
  12   1   6        0.01        0.52      0.49 o 
 -12   2   6        0.00        0.07      0.36 o 
 -11   2   6        2.18        2.69      0.59 o 
 -10   2   6        0.00        0.33      0.59 o 
  -9   2   6       29.68       27.94      1.16 o 
  -8   2   6       24.31       28.75      1.18 o 
  -7   2   6       23.32       23.76      1.12 o 
  -6   2   6        2.99        3.15      0.67 o 
  -5   2   6      268.92      223.18      2.45 o 
  -4   2   6       58.55       57.29      1.26 o 
  -3   2   6      441.83      392.86      2.86 o 
  -2   2   6      427.71      395.26      2.71 o 
  -1   2   6     2196.14     1927.42      6.08 o 
   0   2   6     1414.27     1981.71      5.69 o 
   1   2   6      603.04      601.01      3.39 o 
   2   2   6       99.46      106.67      1.37 o 
   3   2   6       58.93       62.23      1.12 o 
   4   2   6      176.22      192.97      2.01 o 
   5   2   6      333.85      348.75      2.81 o 
   6   2   6       10.65       12.37      0.76 o 
   7   2   6      237.85      230.03      2.58 o 
   8   2   6        0.99        2.18      0.60 o 
   9   2   6      302.49      323.31      3.27 o 
  10   2   6       20.02       15.98      1.02 o 
  11   2   6        7.64        6.66      0.77 o 
  12   2   6        0.95        1.30      0.55 o 
 -12   3   6        1.94        2.64      0.46 o 
 -11   3   6        6.49        5.85      0.60 o 
 -10   3   6        3.00        2.23      0.67 o 
  -9   3   6        0.01        0.16      0.60 o 
  -8   3   6        9.72        9.88      0.89 o 
  -7   3   6        1.49        1.81      0.62 o 
  -6   3   6      117.83      111.06      1.92 o 
  -5   3   6      144.79      132.58      1.97 o 
  -4   3   6       55.57       54.89      1.34 o 
  -3   3   6      653.65      601.11      3.62 o 
  -2   3   6      832.20      745.04      3.80 o 
  -1   3   6      267.49      261.24      2.33 o 
   0   3   6      130.54      147.42      1.64 o 
   1   3   6      129.38      137.01      1.61 o 
   2   3   6      172.84      167.49      1.76 o 
   3   3   6        5.89        3.88      0.46 o 
   4   3   6     1090.26     1183.10      4.96 o 
   5   3   6      324.36      365.94      2.96 o 
   6   3   6      207.23      201.23      2.33 o 
   7   3   6       70.75       81.91      1.65 o 
   8   3   6       89.35       94.51      1.80 o 
   9   3   6       43.46       36.14      1.29 o 
  10   3   6       93.19       92.03      1.84 o 
  11   3   6        1.22        1.99      0.59 o 
  12   3   6       11.31       12.10      0.76 o 
 -11   4   6       15.16       17.23      0.85 o 
 -10   4   6        1.86        1.80      0.63 o 
  -9   4   6        9.56        9.59      0.88 o 
  -8   4   6        1.00        1.21      0.64 o 
  -7   4   6       80.68       82.42      1.79 o 
  -6   4   6       48.33       40.80      1.31 o 
  -5   4   6      100.60       95.12      1.73 o 
  -4   4   6       67.91       63.73      1.43 o 
  -3   4   6       83.24       77.85      1.55 o 
  -2   4   6      335.70      335.11      2.68 o 
  -1   4   6        1.27        0.85      0.41 o 
   0   4   6       84.42      123.52      1.55 o 
   1   4   6      180.86      186.19      1.92 o 
   2   4   6      258.80      276.97      2.34 o 
   3   4   6      423.38      440.27      3.06 o 
   4   4   6      161.47      185.16      2.07 o 
   5   4   6        3.20        2.97      0.52 o 
   6   4   6       12.83       14.66      0.83 o 
   7   4   6      290.48      296.26      3.04 o 
   8   4   6        0.21        0.18      0.57 o 
   9   4   6       73.97       77.31      1.72 o 
  10   4   6        0.37        0.99      0.60 o 
  11   4   6        0.23        0.00      0.57 o 
  12   4   6        1.14        1.65      0.49 o 
 -11   5   6        0.06        0.33      0.38 o 
 -10   5   6        0.88        1.49      0.55 o 
  -9   5   6        2.21        1.89      0.63 o 
  -8   5   6        1.06        0.26      0.65 o 
  -7   5   6      165.96      148.06      2.34 o 
  -6   5   6        4.80        3.74      0.79 o 
  -5   5   6        1.65        0.27      0.66 o 
  -4   5   6        1.02        1.43      0.66 o 
  -3   5   6       83.32       80.08      1.60 o 
  -2   5   6        0.45        0.53      0.36 o 
  -1   5   6      463.67      419.96      3.05 o 
   0   5   6       12.54       14.34      0.65 o 
   1   5   6      230.24      216.38      2.18 o 
   2   5   6      135.52      130.50      1.72 o 
   3   5   6      178.42      217.03      2.26 o 
   4   5   6        0.88        0.22      0.50 o 
   5   5   6      226.36      241.94      2.55 o 
   6   5   6        0.69        0.81      0.60 o 
   7   5   6      207.36      195.13      2.52 o 
   8   5   6        6.38        7.93      0.78 o 
   9   5   6       82.86       84.62      1.77 o 
  10   5   6        2.49        1.96      0.65 o 
  11   5   6        4.18        4.70      0.63 o 
  12   5   6        0.02        0.00      0.43 o 
 -11   6   6       11.99       13.37      0.68 o 
 -10   6   6        0.30        0.26      0.48 o 
  -9   6   6        9.33        6.38      0.71 o 
  -8   6   6       36.56       29.28      1.18 o 
  -7   6   6       23.90       27.35      1.13 o 
  -6   6   6      305.35      284.03      3.12 o 
  -5   6   6        0.02        0.72      0.70 o 
  -4   6   6        0.90        1.86      0.70 o 
  -3   6   6       24.12       18.22      1.04 o 
  -2   6   6      203.08      181.42      2.19 o 
  -1   6   6       56.83       57.50      1.24 o 
   0   6   6      542.17      757.84      4.24 o 
   1   6   6        4.24        5.90      0.53 o 
   2   6   6      136.88      122.36      1.76 o 
   3   6   6       69.56       76.31      1.44 o 
   4   6   6        2.33        2.66      0.56 o 
   5   6   6        7.90        9.43      0.73 o 
   6   6   6       79.85       80.77      1.71 o 
   7   6   6       50.83       33.93      1.29 o 
   8   6   6        4.23        5.83      0.76 o 
   9   6   6       29.12       30.48      1.18 o 
  10   6   6        1.77        2.47      0.59 o 
  11   6   6        0.34        0.00      0.53 o 
 -10   7   6        2.45        4.15      0.55 o 
  -9   7   6        0.74        0.30      0.47 o 
  -8   7   6        6.23        7.70      0.81 o 
  -7   7   6      149.75      136.08      2.22 o 
  -6   7   6        1.35        2.51      0.71 o 
  -5   7   6      168.86      152.27      2.36 o 
  -4   7   6        0.91        0.93      0.79 o 
  -3   7   6      185.37      172.06      2.44 o 
  -2   7   6        0.26        0.00      0.43 o 
  -1   7   6      812.48      753.80      4.56 o 
   0   7   6        1.51        1.32      0.44 o 
   1   7   6      848.56      830.77      4.73 o 
   2   7   6       11.82        9.17      0.67 o 
   3   7   6       22.67       16.41      0.84 o 
   4   7   6        7.73        4.42      0.68 o 
   5   7   6      102.00       87.39      1.72 o 
   6   7   6       36.05       31.34      1.25 o 
   7   7   6      162.95      162.82      2.45 o 
   8   7   6        0.14        1.89      0.62 o 
   9   7   6       23.54       16.79      0.91 o 
  10   7   6        0.19        0.00      0.53 o 
  11   7   6        0.47        0.37      0.44 o 
 -10   8   6        0.14        0.12      0.35 o 
  -9   8   6        8.38        8.52      0.65 o 
  -8   8   6        2.42        1.63      0.57 o 
  -7   8   6        0.00        0.57      0.55 o 
  -6   8   6       18.52       17.77      1.05 o 
  -5   8   6       48.56       45.35      1.44 o 
  -4   8   6        1.30        2.45      0.79 o 
  -3   8   6        2.85        2.58      0.87 o 
  -2   8   6       38.42       34.40      1.11 o 
  -1   8   6        8.50        7.78      0.63 o 
   0   8   6       86.01      124.12      1.97 o 
   1   8   6        6.10        5.56      0.57 o 
   2   8   6      185.92      174.49      2.31 o 
   3   8   6        4.18        3.39      0.57 o 
   4   8   6       19.14       23.67      1.05 o 
   5   8   6      219.91      203.68      2.61 o 
   6   8   6       15.00       14.32      0.96 o 
   7   8   6      111.04      100.33      1.95 o 
   8   8   6        0.03        0.18      0.50 o 
   9   8   6        1.29        1.12      0.54 o 
  10   8   6        3.42        3.26      0.53 o 
  -9   9   6        1.23        0.42      0.37 o 
  -8   9   6       12.22       13.62      0.75 o 
  -7   9   6        0.77        0.91      0.55 o 
  -6   9   6        4.99        3.59      0.68 o 
  -5   9   6       10.02        7.85      0.85 o 
  -4   9   6        0.91        0.75      0.78 o 
  -3   9   6      482.30      453.19      3.95 o 
  -2   9   6        7.59        6.39      0.63 o 
  -1   9   6       45.57       55.58      1.40 o 
   0   9   6        4.82        5.99      0.59 o 
   1   9   6      140.86      123.32      2.01 o 
   2   9   6       21.33       19.18      0.93 o 
   3   9   6      499.99      464.18      3.92 o 
   4   9   6       47.68       44.13      1.40 o 
   5   9   6        0.30        0.00      0.61 o 
   6   9   6       80.94       73.39      1.64 o 
   7   9   6        3.03        2.73      0.71 o 
   8   9   6        0.01        0.64      0.48 o 
   9   9   6        1.03        1.60      0.49 o 
  -8  10   6        2.29        2.91      0.50 o 
  -7  10   6        0.00        0.35      0.44 o 
  -6  10   6        0.00        0.00      0.55 o 
  -5  10   6        4.87        6.22      0.73 o 
  -4  10   6       13.97       14.67      0.97 o 
  -3  10   6       23.95       19.64      1.28 o 
  -2  10   6      278.91      269.10      2.97 o 
  -1  10   6       23.16       19.12      0.89 o 
   0  10   6      125.18      182.74      2.44 o 
   1  10   6        0.05        0.33      0.48 o 
   2  10   6      538.36      527.90      4.15 o 
   3  10   6       43.20       44.06      1.34 o 
   4  10   6       74.95       61.87      1.56 o 
   5  10   6       36.97       32.82      1.17 o 
   6  10   6        0.39        1.85      0.58 o 
   7  10   6        0.34        1.06      0.59 o 
   8  10   6       11.01       10.25      0.69 o 
   9  10   6        0.00        0.11      0.37 o 
  -7  11   6        0.58        0.66      0.40 o 
  -6  11   6        4.84        6.05      0.59 o 
  -5  11   6        0.21        0.36      0.53 o 
  -4  11   6        7.00        5.59      0.82 o 
  -3  11   6       12.48       12.17      0.98 o 
  -2  11   6       15.56       14.61      0.75 o 
  -1  11   6       22.19       23.38      0.99 o 
   0  11   6        3.33        4.35      0.59 o 
   1  11   6       61.22       63.25      1.47 o 
   2  11   6       11.20       11.03      0.75 o 
   3  11   6       43.60       39.46      1.19 o 
   4  11   6        1.16        1.17      0.59 o 
   5  11   6        0.76        1.10      0.51 o 
   6  11   6       12.97       10.76      0.80 o 
   7  11   6        8.97        8.60      0.68 o 
  -5  12   6        0.30        0.62      0.40 o 
  -4  12   6        1.47        1.29      0.59 o 
  -3  12   6        2.15        2.35      0.70 o 
  -2  12   6       36.06       33.78      1.03 o 
  -1  12   6        1.14        0.26      0.39 o 
   0  12   6        4.34        8.86      0.62 o 
   1  12   6        0.25        0.81      0.44 o 
   2  12   6       14.14       13.35      0.72 o 
   3  12   6        0.11        0.00      0.49 o 
   4  12   6        0.47        1.54      0.52 o 
   5  12   6        8.40        8.89      0.67 o 
   6  12   6        5.25        6.57      0.61 o 
  -3  13   6        9.11        7.39      0.67 o 
  -2  13   6        8.46       11.14      0.56 o 
  -1  13   6        3.31        3.64      0.43 o 
   0  13   6        0.03        0.39      0.33 o 
   1  13   6        3.60        5.51      0.48 o 
   2  13   6       11.69       16.67      0.69 o 
   3  13   6        6.22        5.93      0.52 o 
   4  13   6        0.05        0.25      0.37 o 
  -4 -11   7        0.12        0.40      0.44 o 
  -3 -11   7        5.71        5.85      0.66 o 
  -2 -11   7        0.52        0.10      0.36 o 
  -1 -11   7        6.52        5.43      0.50 o 
   0 -11   7        0.61        0.58      0.38 o 
   1 -11   7       11.31        9.52      0.61 o 
   2 -11   7        6.24        5.94      0.48 o 
   3 -11   7        1.87        1.34      0.37 o 
   4 -11   7        1.42        1.65      0.47 o 
  -6 -10   7        4.34        3.15      0.43 o 
  -5 -10   7       25.13       26.22      0.92 o 
  -4 -10   7        7.45        4.95      0.74 o 
  -3 -10   7        1.35        2.38      0.77 o 
  -2 -10   7        0.26        0.03      0.39 o 
  -1 -10   7        0.36        0.29      0.38 o 
   0 -10   7      100.32      119.80      1.93 o 
   1 -10   7        6.19        4.86      0.53 o 
   2 -10   7        2.50        2.83      0.49 o 
   3 -10   7        8.39        7.28      0.60 o 
   4 -10   7        9.10        6.69      0.64 o 
   5 -10   7       44.75       44.99      1.16 o 
   6 -10   7        2.38        1.68      0.49 o 
  -7  -9   7       19.17       19.92      0.76 o 
  -6  -9   7       25.68       26.98      0.93 o 
  -5  -9   7        1.88        2.13      0.64 o 
  -4  -9   7        4.09        2.26      0.78 o 
  -3  -9   7        0.18        0.73      0.78 o 
  -2  -9   7        4.33        3.37      0.55 o 
  -1  -9   7        0.37        0.00      0.41 o 
   0  -9   7        0.62        0.66      0.43 o 
   1  -9   7       16.61       14.85      0.82 o 
   2  -9   7        9.91       10.20      0.72 o 
   3  -9   7       16.03       13.79      0.74 o 
   4  -9   7        4.47        4.26      0.67 o 
   5  -9   7        4.98        4.33      0.64 o 
   6  -9   7       98.45       89.53      1.64 o 
   7  -9   7        2.05        1.77      0.55 o 
  -8  -8   7        1.13        0.83      0.43 o 
  -7  -8   7       40.70       41.25      1.15 o 
  -6  -8   7       19.19       20.46      0.93 o 
  -5  -8   7        1.03        0.69      0.63 o 
  -4  -8   7        0.15        0.00      0.83 o 
  -3  -8   7       58.40       51.76      1.59 o 
  -2  -8   7      232.18      227.88      2.75 o 
  -1  -8   7        7.55        6.11      0.66 o 
   0  -8   7       12.25       16.04      0.87 o 
   1  -8   7       15.75       13.46      0.79 o 
   2  -8   7       46.38       45.34      1.31 o 
   3  -8   7        9.01        8.00      0.70 o 
   4  -8   7        4.82        4.99      0.71 o 
   5  -8   7       17.66       14.55      0.89 o 
   6  -8   7       47.58       43.82      1.33 o 
   7  -8   7       60.42       57.22      1.44 o 
   8  -8   7        5.77        4.25      0.59 o 
  -9  -7   7        4.56        4.21      0.48 o 
  -8  -7   7       38.05       38.14      1.10 o 
  -7  -7   7       11.61       12.19      0.82 o 
  -6  -7   7        2.10        1.70      0.60 o 
  -5  -7   7        4.52        4.91      0.77 o 
  -4  -7   7       13.01       12.43      1.04 o 
  -3  -7   7        2.42        1.46      0.93 o 
  -2  -7   7      113.15      110.64      1.96 o 
  -1  -7   7       52.77       47.21      1.31 o 
   0  -7   7        0.60        1.03      0.41 o 
   1  -7   7       71.62       60.45      1.46 o 
   2  -7   7      226.59      214.38      2.65 o 
   3  -7   7        3.37        3.30      0.54 o 
   4  -7   7       74.41       74.29      1.66 o 
   5  -7   7        1.70        2.45      0.54 o 
   6  -7   7       34.27       30.53      1.20 o 
   7  -7   7       47.43       51.40      1.40 o 
   8  -7   7        0.08        0.15      0.50 o 
   9  -7   7        4.42        5.53      0.58 o 
 -10  -6   7        0.18        0.32      0.37 o 
  -9  -6   7        1.02        0.35      0.48 o 
  -8  -6   7        1.87        2.74      0.63 o 
  -7  -6   7       23.51       26.10      1.13 o 
  -6  -6   7       13.35       13.93      0.93 o 
  -5  -6   7        5.07        3.26      0.76 o 
  -4  -6   7      135.24      127.57      2.24 o 
  -3  -6   7        5.70        3.16      0.92 o 
  -2  -6   7       12.70       13.56      0.81 o 
  -1  -6   7       36.61       28.42      1.02 o 
   0  -6   7       25.21       32.00      1.04 o 
   1  -6   7       12.61       12.32      0.72 o 
   2  -6   7       20.93       22.21      0.94 o 
   3  -6   7        1.47        3.19      0.60 o 
   4  -6   7       88.28       85.21      1.79 o 
   5  -6   7       24.78       23.09      1.02 o 
   6  -6   7       33.37       31.31      1.21 o 
   7  -6   7      141.23      146.20      2.26 o 
   8  -6   7        0.41        0.64      0.52 o 
   9  -6   7       12.36       10.86      0.77 o 
  10  -6   7        0.20        0.23      0.43 o 
 -10  -5   7        0.07        0.00      0.42 o 
  -9  -5   7        0.01        0.00      0.48 o 
  -8  -5   7        0.38        0.00      0.59 o 
  -7  -5   7       13.82       15.87      0.92 o 
  -6  -5   7       12.06       12.92      0.93 o 
  -5  -5   7       95.80       92.84      1.87 o 
  -4  -5   7       16.17       16.76      1.12 o 
  -3  -5   7      248.35      241.34      2.79 o 
  -2  -5   7      133.12      133.71      1.98 o 
  -1  -5   7       58.32       59.58      1.36 o 
   0  -5   7       17.68       20.25      0.83 o 
   1  -5   7       40.82       42.73      1.15 o 
   2  -5   7        5.28        5.58      0.57 o 
   3  -5   7      353.04      341.32      3.14 o 
   4  -5   7        2.48        3.15      0.69 o 
   5  -5   7        3.39        1.49      0.59 o 
   6  -5   7       41.37       38.39      1.30 o 
   7  -5   7       39.93       37.61      1.31 o 
   8  -5   7        1.77        2.05      0.60 o 
   9  -5   7       18.79       14.45      0.84 o 
  10  -5   7        6.17        5.62      0.63 o 
 -11  -4   7        1.97        2.61      0.42 o 
 -10  -4   7        2.16        2.48      0.52 o 
  -9  -4   7       24.08       24.31      0.98 o 
  -8  -4   7       88.73       88.97      1.85 o 
  -7  -4   7        2.17        1.97      0.71 o 
  -6  -4   7       45.95       44.07      1.35 o 
  -5  -4   7        3.12        2.12      0.69 o 
  -4  -4   7       69.22       65.70      1.66 o 
  -3  -4   7       43.48       41.81      1.40 o 
  -2  -4   7       33.11       39.80      1.09 o 
  -1  -4   7        0.35        0.71      0.41 o 
   0  -4   7       53.72       84.19      1.48 o 
   1  -4   7       45.11       45.56      1.13 o 
   2  -4   7        1.32        3.65      0.52 o 
   3  -4   7        2.55        3.19      0.50 o 
   4  -4   7       17.70       19.70      0.94 o 
   5  -4   7       24.00       23.48      0.99 o 
   6  -4   7      138.64      130.87      2.11 o 
   7  -4   7        7.05        8.72      0.82 o 
   8  -4   7        0.39        0.58      0.62 o 
   9  -4   7       13.35       11.75      0.80 o 
  10  -4   7        0.51        1.40      0.54 o 
  11  -4   7        5.66        6.86      0.64 o 
 -11  -3   7        6.85        8.50      0.58 o 
 -10  -3   7        0.78        0.70      0.53 o 
  -9  -3   7       28.78       27.09      1.08 o 
  -8  -3   7        0.34        0.00      0.69 o 
  -7  -3   7      112.86      109.54      2.02 o 
  -6  -3   7       16.52       16.12      0.96 o 
  -5  -3   7        3.93        3.11      0.65 o 
  -4  -3   7       10.06       10.88      0.93 o 
  -3  -3   7        3.13        4.66      0.87 o 
  -2  -3   7       41.66       59.58      1.26 o 
  -1  -3   7      466.64      471.40      3.33 o 
   0  -3   7        9.87       11.18      0.61 o 
   1  -3   7      292.35      313.87      2.70 o 
   2  -3   7      240.97      250.15      2.44 o 
   3  -3   7       16.00       13.92      0.70 o 
   4  -3   7        3.84        4.97      0.58 o 
   5  -3   7       11.29       11.59      0.77 o 
   6  -3   7       28.34       26.92      1.08 o 
   7  -3   7        9.98        9.53      0.85 o 
   8  -3   7        3.47        4.56      0.68 o 
   9  -3   7       46.54       46.07      1.35 o 
  10  -3   7        1.37        0.52      0.57 o 
  11  -3   7        1.79        1.57      0.54 o 
 -11  -2   7        1.07        0.94      0.42 o 
 -10  -2   7       37.63       38.98      1.23 o 
  -9  -2   7        0.78        0.84      0.55 o 
  -8  -2   7      111.41      116.98      2.08 o 
  -7  -2   7      104.05      105.76      1.97 o 
  -6  -2   7      101.50       93.72      1.83 o 
  -5  -2   7       17.20       16.04      0.91 o 
  -4  -2   7        1.53        2.89      0.73 o 
  -3  -2   7        0.50        2.27      0.70 o 
  -2  -2   7      486.98      462.10      3.26 o 
  -1  -2   7       18.45       19.18      0.75 o 
   0  -2   7      133.48      182.78      1.99 o 
   1  -2   7        5.96        7.19      0.53 o 
   2  -2   7     1029.45     1032.63      4.74 o 
   3  -2   7       42.36       45.83      1.09 o 
   4  -2   7       55.76       58.41      1.26 o 
   5  -2   7        1.86        1.73      0.53 o 
   6  -2   7        0.67        1.27      0.59 o 
   7  -2   7        1.16        1.00      0.70 o 
   8  -2   7        5.29        5.23      0.64 o 
   9  -2   7       38.38       39.96      1.29 o 
  10  -2   7        2.44        2.19      0.63 o 
  11  -2   7        0.34        0.00      0.56 o 
  12  -2   7        0.07        0.00      0.45 o 
 -11  -1   7       24.25       26.60      0.95 o 
 -10  -1   7        4.35        3.55      0.68 o 
  -9  -1   7        5.18        5.98      0.73 o 
  -8  -1   7        0.59        0.00      0.65 o 
  -7  -1   7      178.91      165.67      2.43 o 
  -6  -1   7       92.79       86.30      1.72 o 
  -5  -1   7        7.26        7.56      0.74 o 
  -4  -1   7       15.71       16.49      0.97 o 
  -3  -1   7       71.64       63.12      1.39 o 
  -2  -1   7      284.83      263.04      2.42 o 
  -1  -1   7       14.86       16.52      0.69 o 
   0  -1   7       15.25       16.48      0.66 o 
   1  -1   7        0.38        0.71      0.37 o 
   2  -1   7      376.10      393.45      2.85 o 
   3  -1   7      200.44      199.75      2.10 o 
   4  -1   7      290.18      313.74      2.76 o 
   5  -1   7        0.43        5.80      0.57 o 
   6  -1   7       49.48       51.73      1.35 o 
   7  -1   7      173.07      165.00      2.32 o 
   8  -1   7       53.21       55.09      1.45 o 
   9  -1   7      121.33      108.65      2.04 o 
  10  -1   7        4.60        3.19      0.68 o 
  11  -1   7        0.04        0.17      0.55 o 
  12  -1   7        4.41        4.31      0.57 o 
 -11   0   7        8.58        9.59      0.68 o 
 -10   0   7       53.32       54.57      1.45 o 
  -9   0   7        7.01        9.11      0.80 o 
  -8   0   7        5.35        3.24      0.71 o 
  -7   0   7        1.09        0.91      0.59 o 
  -6   0   7       17.09       19.76      0.96 o 
  -5   0   7        4.52        3.17      0.63 o 
  -4   0   7        0.17        0.64      0.64 o 
  -3   0   7      292.67      257.94      2.53 o 
  -2   0   7      307.56      267.68      2.40 o 
  -1   0   7       39.25       35.58      1.00 o 
   0   0   7       91.04      128.53      1.61 o 
   1   0   7       62.53       65.83      1.25 o 
   2   0   7       84.12       80.03      1.30 o 
   3   0   7      104.57      109.10      1.54 o 
   4   0   7      653.23      692.27      3.98 o 
   5   0   7        1.26        1.35      0.47 o 
   6   0   7        4.94        3.98      0.65 o 
   7   0   7       25.16       23.65      1.06 o 
   8   0   7       68.45       58.80      1.51 o 
   9   0   7      189.70      175.03      2.49 o 
  10   0   7       43.80       40.70      1.33 o 
  11   0   7        5.96        6.00      0.74 o 
  12   0   7        3.88        2.75      0.51 o 
 -11   1   7        2.65        1.65      0.48 o 
 -10   1   7       31.65       40.24      1.28 o 
  -9   1   7        0.20        0.06      0.55 o 
  -8   1   7        7.41        5.38      0.79 o 
  -7   1   7       35.71       34.86      1.23 o 
  -6   1   7       87.04       72.40      1.65 o 
  -5   1   7       55.17       53.66      1.35 o 
  -4   1   7      292.86      273.97      2.72 o 
  -3   1   7      670.82      582.28      3.72 o 
  -2   1   7      601.49      554.21      3.44 o 
  -1   1   7      464.64      394.70      3.14 o 
   0   1   7        0.64        1.50      0.33 o 
   1   1   7      314.32      310.27      2.79 o 
   2   1   7       57.37       65.17      1.20 o 
   3   1   7       10.80       36.90      0.93 o 
   4   1   7        5.42        7.33      0.61 o 
   5   1   7       15.21       13.92      0.75 o 
   6   1   7       28.87       25.52      1.01 o 
   7   1   7        4.25        3.99      0.71 o 
   8   1   7      139.40      123.40      2.10 o 
   9   1   7      120.97      110.51      2.00 o 
  10   1   7       46.07       41.92      1.38 o 
  11   1   7        4.44        5.79      0.68 o 
  12   1   7        6.23        7.17      0.65 o 
 -11   2   7       21.54       25.16      0.90 o 
 -10   2   7       18.32       21.59      0.98 o 
  -9   2   7        1.19        0.67      0.59 o 
  -8   2   7        3.38        6.54      0.77 o 
  -7   2   7      158.20      159.70      2.36 o 
  -6   2   7       11.80       10.14      0.87 o 
  -5   2   7       54.34       43.59      1.29 o 
  -4   2   7      245.97      247.90      2.63 o 
  -3   2   7      221.85      202.65      2.28 o 
  -2   2   7     1112.92     1079.36      4.86 o 
  -1   2   7      627.66      564.87      3.49 o 
   0   2   7       27.67       42.89      0.99 o 
   1   2   7       29.09       23.34      0.89 o 
   2   2   7     1418.25     1499.46      5.52 o 
   3   2   7       41.42       41.86      1.02 o 
   4   2   7       14.54       32.18      0.98 o 
   5   2   7      210.45      222.63      2.39 o 
   6   2   7        2.21        0.90      0.64 o 
   7   2   7       22.18       18.10      1.03 o 
   8   2   7      238.75      238.14      2.81 o 
   9   2   7        5.70        5.27      0.74 o 
  10   2   7       27.20       28.25      1.20 o 
  11   2   7       26.51       23.43      1.04 o 
  12   2   7        8.54        8.25      0.65 o 
 -11   3   7        2.16        4.69      0.57 o 
 -10   3   7       17.74       21.80      0.99 o 
  -9   3   7        1.74        0.69      0.58 o 
  -8   3   7       44.27       45.70      1.40 o 
  -7   3   7       10.57        7.74      0.84 o 
  -6   3   7      169.05      155.94      2.29 o 
  -5   3   7      149.08      140.94      2.11 o 
  -4   3   7       94.95       81.34      1.67 o 
  -3   3   7      194.25      166.19      2.14 o 
  -2   3   7        4.54        4.95      0.50 o 
  -1   3   7      626.92      598.54      3.78 o 
   0   3   7       32.15       39.72      0.99 o 
   1   3   7      372.09      373.82      2.98 o 
   2   3   7       17.49       17.36      0.72 o 
   3   3   7      101.42      116.26      1.66 o 
   4   3   7       57.11       59.99      1.31 o 
   5   3   7       76.54       84.92      1.57 o 
   6   3   7       24.54       24.07      1.02 o 
   7   3   7        5.38        8.18      0.83 o 
   8   3   7        7.12        6.27      0.71 o 
   9   3   7        2.30        3.01      0.72 o 
  10   3   7       83.97       88.87      1.81 o 
  11   3   7        0.11        0.01      0.59 o 
  12   3   7        0.92        1.76      0.47 o 
 -11   4   7        0.06        0.11      0.35 o 
 -10   4   7        1.98        2.46      0.55 o 
  -9   4   7       21.31       21.37      1.02 o 
  -8   4   7        1.25        0.78      0.70 o 
  -7   4   7       43.52       48.35      1.40 o 
  -6   4   7        2.28        2.55      0.76 o 
  -5   4   7        0.08        0.85      0.67 o 
  -4   4   7       69.12       69.67      1.62 o 
  -3   4   7        4.08        8.58      0.91 o 
  -2   4   7      115.84      118.13      1.71 o 
  -1   4   7      213.75      189.24      2.11 o 
   0   4   7        8.45        7.41      0.56 o 
   1   4   7        1.89        1.70      0.48 o 
   2   4   7      265.87      287.93      2.59 o 
   3   4   7        4.30        4.87      0.57 o 
   4   4   7        0.00        0.00      0.50 o 
   5   4   7      240.88      240.17      2.60 o 
   6   4   7      135.12      140.30      2.14 o 
   7   4   7       69.25       74.54      1.70 o 
   8   4   7        1.45        1.52      0.62 o 
   9   4   7       20.84       20.97      1.04 o 
  10   4   7        7.14        6.25      0.72 o 
  11   4   7        0.01        0.00      0.56 o 
  12   4   7       22.17       29.47      0.93 o 
 -11   5   7        0.24        0.68      0.32 o 
 -10   5   7        3.26        6.07      0.68 o 
  -9   5   7       12.27       14.49      0.84 o 
  -8   5   7       46.26       44.80      1.39 o 
  -7   5   7        6.81        6.88      0.77 o 
  -6   5   7       13.96       10.86      0.92 o 
  -5   5   7       34.69       33.79      1.28 o 
  -4   5   7       56.32       52.69      1.46 o 
  -3   5   7       14.79       12.49      0.93 o 
  -2   5   7      155.58      129.03      1.86 o 
  -1   5   7        0.61        0.19      0.40 o 
   0   5   7       21.60       22.64      0.80 o 
   1   5   7       10.75       11.95      0.63 o 
   2   5   7        0.11        0.04      0.39 o 
   3   5   7        4.73        3.72      0.52 o 
   4   5   7       17.91       22.40      0.93 o 
   5   5   7        9.54        7.70      0.70 o 
   6   5   7        0.01        1.99      0.70 o 
   7   5   7      239.93      211.97      2.72 o 
   8   5   7       16.24       19.77      1.01 o 
   9   5   7        0.06        0.07      0.59 o 
  10   5   7        1.57        2.25      0.61 o 
  11   5   7       13.31       16.76      0.86 o 
 -10   6   7       13.52       15.87      0.79 o 
  -9   6   7        7.84        8.90      0.70 o 
  -8   6   7        0.25        0.00      0.54 o 
  -7   6   7       26.13       25.57      1.14 o 
  -6   6   7        0.02        0.36      0.61 o 
  -5   6   7        8.40        9.13      0.88 o 
  -4   6   7        2.71        3.22      0.85 o 
  -3   6   7       13.09       12.21      1.00 o 
  -2   6   7      228.88      217.88      2.50 o 
  -1   6   7        6.97        7.21      0.58 o 
   0   6   7       12.67       17.55      0.80 o 
   1   6   7       20.51       19.75      0.82 o 
   2   6   7       99.52      100.17      1.69 o 
   3   6   7       11.63       14.04      0.80 o 
   4   6   7       20.73       23.64      0.96 o 
   5   6   7       12.89       11.86      0.83 o 
   6   6   7      179.92      154.39      2.37 o 
   7   6   7       16.32       15.98      1.05 o 
   8   6   7       25.19       15.33      0.95 o 
   9   6   7        0.78        1.04      0.56 o 
  10   6   7        8.64        9.79      0.78 o 
  11   6   7        0.05        0.41      0.48 o 
 -10   7   7        1.12        1.34      0.41 o 
  -9   7   7       26.49       29.16      1.01 o 
  -8   7   7        0.29        0.53      0.49 o 
  -7   7   7        0.09        0.26      0.57 o 
  -6   7   7       72.21       65.13      1.64 o 
  -5   7   7       26.57       23.67      1.18 o 
  -4   7   7       43.41       40.83      1.48 o 
  -3   7   7        2.66        2.20      0.89 o 
  -2   7   7        9.07        7.53      0.63 o 
  -1   7   7      452.43      439.31      3.66 o 
   0   7   7        0.03        0.82      0.44 o 
   1   7   7      537.89      535.47      3.96 o 
   2   7   7       33.87       29.25      1.04 o 
   3   7   7      111.53       98.19      1.80 o 
   4   7   7        3.94        3.50      0.74 o 
   5   7   7       66.80       66.01      1.57 o 
   6   7   7        7.77        6.82      0.86 o 
   7   7   7      138.52      112.84      2.10 o 
   8   7   7       23.58       25.56      1.07 o 
   9   7   7        3.60        4.34      0.59 o 
  10   7   7        3.76        3.01      0.56 o 
  -9   8   7        5.38        6.59      0.57 o 
  -8   8   7        0.36        1.21      0.46 o 
  -7   8   7        2.33        0.76      0.55 o 
  -6   8   7        0.76        0.00      0.57 o 
  -5   8   7       51.03       50.25      1.46 o 
  -4   8   7        3.87        5.62      0.98 o 
  -3   8   7       26.39       28.33      1.29 o 
  -2   8   7      177.60      175.01      2.41 o 
  -1   8   7        2.66        0.30      0.51 o 
   0   8   7      139.25      183.29      2.39 o 
   1   8   7        1.29        2.45      0.49 o 
   2   8   7        7.80       10.60      0.77 o 
   3   8   7        0.06        0.79      0.57 o 
   4   8   7        0.00        0.61      0.67 o 
   5   8   7       20.07       17.32      0.98 o 
   6   8   7       21.88       20.52      1.10 o 
   7   8   7       29.07       28.14      1.15 o 
   8   8   7        1.70        1.25      0.56 o 
   9   8   7        0.91        1.60      0.47 o 
  10   8   7        0.74        1.38      0.47 o 
  -8   9   7        0.88        1.01      0.42 o 
  -7   9   7        1.72        1.20      0.48 o 
  -6   9   7       13.26       13.55      0.85 o 
  -5   9   7        5.95        2.48      0.67 o 
  -4   9   7        2.72        3.28      0.90 o 
  -3   9   7       81.01       84.19      1.90 o 
  -2   9   7       81.61       84.06      1.72 o 
  -1   9   7      211.70      192.25      2.52 o 
   0   9   7        6.09        8.94      0.67 o 
   1   9   7      143.84      129.26      2.12 o 
   2   9   7       10.36       10.75      0.79 o 
   3   9   7      354.98      340.59      3.36 o 
   4   9   7        1.65        1.52      0.74 o 
   5   9   7        2.33        0.80      0.59 o 
   6   9   7        5.27        4.63      0.73 o 
   7   9   7        2.20        1.98      0.64 o 
   8   9   7       22.27       20.88      0.91 o 
   9   9   7        0.53        0.00      0.46 o 
  -7  10   7        2.58        4.16      0.54 o 
  -6  10   7        4.34        7.02      0.65 o 
  -5  10   7        2.95        5.03      0.68 o 
  -4  10   7        1.81        1.73      0.73 o 
  -3  10   7        0.91        0.72      0.88 o 
  -2  10   7       14.21       11.74      0.79 o 
  -1  10   7       56.82       56.22      1.41 o 
   0  10   7       19.70       29.11      1.01 o 
   1  10   7       34.74       31.45      1.14 o 
   2  10   7       34.07       33.97      1.14 o 
   3  10   7       12.21        9.20      0.79 o 
   4  10   7       15.87       16.17      0.93 o 
   5  10   7       25.15       26.61      1.08 o 
   6  10   7        0.02        0.51      0.56 o 
   7  10   7        0.43        0.54      0.56 o 
   8  10   7        0.82        1.94      0.49 o 
  -6  11   7        2.45        4.74      0.51 o 
  -5  11   7       10.06       13.34      0.75 o 
  -4  11   7        0.77        0.00      0.60 o 
  -3  11   7        3.21        1.63      0.74 o 
  -2  11   7       24.48       25.35      0.95 o 
  -1  11   7       39.91       38.96      1.15 o 
   0  11   7        0.11        0.51      0.40 o 
   1  11   7       26.30       25.41      0.97 o 
   2  11   7       24.31       25.59      0.96 o 
   3  11   7       29.02       27.51      1.05 o 
   4  11   7       27.20       27.49      1.07 o 
   5  11   7        0.00        0.05      0.50 o 
   6  11   7       17.18       17.28      0.84 o 
   7  11   7        4.44        3.23      0.55 o 
  -4  12   7        3.35        2.74      0.61 o 
  -3  12   7        0.03        0.27      0.58 o 
  -2  12   7        9.20       10.79      0.63 o 
  -1  12   7        1.48        0.10      0.39 o 
   0  12   7        8.26       11.42      0.70 o 
   1  12   7        0.09        0.71      0.35 o 
   2  12   7       15.80       17.17      0.76 o 
   3  12   7       10.72       10.68      0.70 o 
   4  12   7        1.86        2.82      0.51 o 
   5  12   7        2.83        3.29      0.47 o 
  -1  13   7        0.92        0.93      0.30 o 
   0  13   7        2.96        3.32      0.43 o 
   1  13   7        3.53        3.64      0.38 o 
   2  13   7        3.74        4.60      0.40 o 
  -2 -11   8        0.01        0.03      0.27 o 
  -1 -11   8       11.65       13.85      0.59 o 
   0 -11   8        0.04        0.08      0.30 o 
   1 -11   8        5.79        5.59      0.46 o 
   2 -11   8        1.95        2.71      0.36 o 
  -5 -10   8        3.68        3.75      0.47 o 
  -4 -10   8        1.58        1.12      0.53 o 
  -3 -10   8        5.72        5.48      0.66 o 
  -2 -10   8       15.47       13.07      0.70 o 
  -1 -10   8        0.41        0.40      0.37 o 
   0 -10   8        3.90        5.22      0.51 o 
   1 -10   8        0.54        0.72      0.37 o 
   2 -10   8        2.99        1.60      0.43 o 
   3 -10   8        8.27        8.18      0.60 o 
   4 -10   8        7.69        6.96      0.63 o 
   5 -10   8        3.28        3.20      0.48 o 
  -6  -9   8        5.83        7.86      0.56 o 
  -5  -9   8        1.28        2.26      0.54 o 
  -4  -9   8        0.01        0.00      0.62 o 
  -3  -9   8       17.16       15.62      0.99 o 
  -2  -9   8        0.34        0.00      0.38 o 
  -1  -9   8        8.91        7.81      0.61 o 
   0  -9   8        0.43        0.24      0.38 o 
   1  -9   8        2.66        3.78      0.50 o 
   2  -9   8        0.38        0.55      0.40 o 
   3  -9   8        0.28        0.83      0.41 o 
   4  -9   8        0.78        1.22      0.54 o 
   5  -9   8        3.29        3.74      0.56 o 
   6  -9   8       74.29       67.86      1.40 o 
  -7  -8   8       22.48       25.99      0.89 o 
  -6  -8   8       62.74       66.14      1.40 o 
  -5  -8   8        8.05        8.32      0.78 o 
  -4  -8   8        4.09        3.97      0.75 o 
  -3  -8   8        0.09        0.36      0.79 o 
  -2  -8   8        2.32        2.71      0.48 o 
  -1  -8   8        9.67        7.64      0.69 o 
   0  -8   8       28.48       32.56      1.09 o 
   1  -8   8       56.10       52.72      1.35 o 
   2  -8   8        0.13        2.61      0.50 o 
   3  -8   8        5.95        4.98      0.61 o 
   4  -8   8        4.82        4.88      0.70 o 
   5  -8   8       21.03       22.12      0.96 o 
   6  -8   8        4.37        4.57      0.68 o 
   7  -8   8        0.00        0.44      0.52 o 
  -8  -7   8        9.74        9.95      0.63 o 
  -7  -7   8       15.53       17.55      0.83 o 
  -6  -7   8       22.59       24.97      0.99 o 
  -5  -7   8       13.01       12.35      0.95 o 
  -4  -7   8        0.03        0.00      0.85 o 
  -3  -7   8       73.09       70.40      1.75 o 
  -2  -7   8      122.66      116.67      2.01 o 
  -1  -7   8       57.15       53.34      1.41 o 
   0  -7   8        5.62        6.64      0.66 o 
   1  -7   8       59.14       50.16      1.39 o 
   2  -7   8      358.71      329.58      3.30 o 
   3  -7   8       20.85       14.59      0.88 o 
   4  -7   8       53.26       50.71      1.41 o 
   5  -7   8        5.10        4.93      0.64 o 
   6  -7   8        2.67        3.32      0.69 o 
   7  -7   8        0.02        0.00      0.62 o 
   8  -7   8       13.69       13.29      0.73 o 
  -9  -6   8        5.66        6.58      0.50 o 
  -8  -6   8        6.64        6.66      0.60 o 
  -7  -6   8       44.36       45.98      1.27 o 
  -6  -6   8        0.74        0.59      0.57 o 
  -5  -6   8        0.04        0.76      0.67 o 
  -4  -6   8       46.05       47.41      1.56 o 
  -3  -6   8      120.91      117.87      2.19 o 
  -2  -6   8      411.08      387.04      3.56 o 
  -1  -6   8        5.34        6.67      0.72 o 
   0  -6   8      188.55      254.84      2.87 o 
   1  -6   8        9.79        9.51      0.78 o 
   2  -6   8      176.98      157.78      2.30 o 
   3  -6   8      277.04      253.22      2.89 o 
   4  -6   8        0.67        1.78      0.61 o 
   5  -6   8        8.43       10.89      0.78 o 
   6  -6   8       21.86       23.27      1.06 o 
   7  -6   8       42.50       37.45      1.28 o 
   8  -6   8        0.07        0.27      0.49 o 
   9  -6   8        0.49        0.13      0.46 o 
  -9  -5   8        0.00        0.13      0.39 o 
  -8  -5   8       80.18       84.61      1.62 o 
  -7  -5   8        1.63        2.85      0.64 o 
  -6  -5   8       21.11       19.16      1.02 o 
  -5  -5   8       12.42       14.14      1.02 o 
  -4  -5   8       60.42       56.35      1.63 o 
  -3  -5   8      600.53      589.64      4.42 o 
  -2  -5   8      523.04      525.44      4.06 o 
  -1  -5   8      237.15      225.66      2.64 o 
   0  -5   8       26.14       31.75      1.05 o 
   1  -5   8       82.49       79.11      1.61 o 
   2  -5   8      935.27      896.75      5.22 o 
   3  -5   8      120.92      113.89      1.94 o 
   4  -5   8       48.50       42.79      1.33 o 
   5  -5   8        0.31        1.19      0.60 o 
   6  -5   8       35.84       37.61      1.30 o 
   7  -5   8        0.80        0.73      0.69 o 
   8  -5   8        0.90        2.45      0.59 o 
   9  -5   8        2.14        2.43      0.54 o 
  10  -5   8        0.89        0.77      0.44 o 
 -10  -4   8        0.90        0.55      0.42 o 
  -9  -4   8       20.23       20.08      0.85 o 
  -8  -4   8        0.00        0.00      0.59 o 
  -7  -4   8        7.38        7.61      0.77 o 
  -6  -4   8       18.29       16.17      1.02 o 
  -5  -4   8       23.57       19.55      1.13 o 
  -4  -4   8        0.72        1.24      0.81 o 
  -3  -4   8        0.78        1.18      0.86 o 
  -2  -4   8      482.95      453.39      3.70 o 
  -1  -4   8       42.50       36.42      1.09 o 
   0  -4   8        2.36        2.44      0.45 o 
   1  -4   8        0.69        0.35      0.44 o 
   2  -4   8      237.26      231.75      2.60 o 
   3  -4   8       12.37       12.26      0.79 o 
   4  -4   8       92.59       94.80      1.82 o 
   5  -4   8        5.27        5.00      0.67 o 
   6  -4   8        0.05        0.00      0.71 o 
   7  -4   8       74.28       69.30      1.68 o 
   8  -4   8       15.91       15.20      0.89 o 
   9  -4   8       16.79       15.27      0.93 o 
  10  -4   8        1.70        1.44      0.51 o 
 -10  -3   8        0.03        0.35      0.42 o 
  -9  -3   8        0.38        0.32      0.50 o 
  -8  -3   8       65.70       66.59      1.60 o 
  -7  -3   8       99.06       99.77      1.93 o 
  -6  -3   8      124.39      126.03      2.12 o 
  -5  -3   8       71.98       65.24      1.65 o 
  -4  -3   8      193.48      173.65      2.44 o 
  -3  -3   8        0.03        0.44      0.80 o 
  -2  -3   8      454.31      437.84      3.52 o 
  -1  -3   8        2.26        4.96      0.58 o 
   0  -3   8        9.39        9.67      0.63 o 
   1  -3   8       14.52       18.09      0.82 o 
   2  -3   8      234.06      239.71      2.55 o 
   3  -3   8        6.25        5.88      0.56 o 
   4  -3   8       20.44       18.72      0.92 o 
   5  -3   8       24.08       27.64      1.01 o 
   6  -3   8        1.87        1.39      0.62 o 
   7  -3   8       60.54       65.72      1.63 o 
   8  -3   8       93.49       92.74      1.86 o 
   9  -3   8        7.25       10.37      0.84 o 
  10  -3   8        0.58        0.64      0.53 o 
  11  -3   8        0.69        0.37      0.50 o 
 -10  -2   8        9.26       11.33      0.69 o 
  -9  -2   8       22.69       25.42      1.02 o 
  -8  -2   8       62.77       66.25      1.61 o 
  -7  -2   8        4.90        4.26      0.78 o 
  -6  -2   8        7.62        7.14      0.82 o 
  -5  -2   8        0.21        0.95      0.71 o 
  -4  -2   8       59.19       50.07      1.45 o 
  -3  -2   8       35.52       31.42      1.24 o 
  -2  -2   8        0.48        0.56      0.39 o 
  -1  -2   8       74.74       78.16      1.48 o 
   0  -2   8      102.15      135.14      1.87 o 
   1  -2   8      170.69      161.42      2.04 o 
   2  -2   8       44.91       41.82      1.10 o 
   3  -2   8        7.65        8.07      0.61 o 
   4  -2   8        0.16        0.05      0.50 o 
   5  -2   8        9.52        7.87      0.70 o 
   6  -2   8        0.26        0.46      0.63 o 
   7  -2   8       14.30       14.83      0.95 o 
   8  -2   8       36.97       40.01      1.32 o 
   9  -2   8       52.61       49.90      1.42 o 
  10  -2   8        4.92        4.55      0.65 o 
  11  -2   8        5.98        5.78      0.67 o 
 -11  -1   8        3.28        3.95      0.47 o 
 -10  -1   8        1.30        1.73      0.51 o 
  -9  -1   8        1.09        1.18      0.53 o 
  -8  -1   8       22.47       22.99      1.06 o 
  -7  -1   8       19.82       17.66      1.02 o 
  -6  -1   8       31.93       31.19      1.17 o 
  -5  -1   8        4.30        2.71      0.78 o 
  -4  -1   8      130.10      124.32      2.05 o 
  -3  -1   8      122.64      116.85      1.91 o 
  -2  -1   8      176.10      171.48      2.10 o 
  -1  -1   8        3.31        4.62      0.50 o 
   0  -1   8        6.16        8.12      0.58 o 
   1  -1   8        5.29        6.15      0.54 o 
   2  -1   8      131.54      137.59      1.85 o 
   3  -1   8        3.30        3.42      0.48 o 
   4  -1   8       13.35       17.94      0.86 o 
   5  -1   8        4.88        3.63      0.56 o 
   6  -1   8      128.06      125.83      2.07 o 
   7  -1   8      208.00      207.67      2.65 o 
   8  -1   8       29.51       29.65      1.16 o 
   9  -1   8        6.11        6.75      0.77 o 
  10  -1   8        1.91        1.47      0.60 o 
  11  -1   8        0.23        0.00      0.51 o 
 -11   0   8        5.82        7.00      0.56 o 
 -10   0   8        1.29        0.61      0.53 o 
  -9   0   8        2.26        1.96      0.61 o 
  -8   0   8        0.02        0.00      0.60 o 
  -7   0   8        4.25        3.58      0.66 o 
  -6   0   8       19.32       16.16      0.99 o 
  -5   0   8       44.40       37.75      1.28 o 
  -4   0   8      131.06      123.48      2.06 o 
  -3   0   8      211.99      224.97      2.55 o 
  -2   0   8      156.15      137.04      1.89 o 
  -1   0   8        2.12        2.13      0.40 o 
   0   0   8      205.79      274.75      2.55 o 
   1   0   8        7.00        5.47      0.56 o 
   2   0   8      206.04      211.96      2.26 o 
   3   0   8      339.84      375.29      3.06 o 
   4   0   8        5.02        7.09      0.67 o 
   5   0   8        3.45        2.48      0.52 o 
   6   0   8        3.48        2.62      0.64 o 
   7   0   8       24.66       22.77      1.09 o 
   8   0   8        7.01        5.32      0.68 o 
   9   0   8       68.78       74.07      1.69 o 
  10   0   8       84.43       78.90      1.66 o 
  11   0   8        1.24        1.69      0.55 o 
 -11   1   8        0.86        0.56      0.36 o 
 -10   1   8       11.29       14.77      0.82 o 
  -9   1   8        0.29        0.81      0.53 o 
  -8   1   8       27.00       25.84      1.15 o 
  -7   1   8       22.83       21.30      1.07 o 
  -6   1   8      331.02      320.43      3.31 o 
  -5   1   8       30.21       29.01      1.21 o 
  -4   1   8      167.87      163.16      2.32 o 
  -3   1   8       64.62       59.56      1.51 o 
  -2   1   8        1.83        2.15      0.46 o 
  -1   1   8      128.86      118.90      2.01 o 
   0   1   8       17.84       24.43      0.86 o 
   1   1   8      301.91      278.56      2.78 o 
   2   1   8      467.51      489.07      3.42 o 
   3   1   8      121.41      119.69      1.77 o 
   4   1   8      237.87      255.52      2.66 o 
   5   1   8       20.42       22.50      0.93 o 
   6   1   8        2.77        4.17      0.64 o 
   7   1   8       26.31       19.35      1.01 o 
   8   1   8        0.08        0.31      0.58 o 
   9   1   8        5.64        7.74      0.78 o 
  10   1   8       20.91       18.01      0.98 o 
  11   1   8        1.46        1.57      0.55 o 
 -11   2   8       26.05       32.17      0.96 o 
 -10   2   8        1.65        1.78      0.51 o 
  -9   2   8       29.41       30.31      1.20 o 
  -8   2   8       15.19       17.30      0.99 o 
  -7   2   8       21.76       20.80      1.09 o 
  -6   2   8       92.89       89.48      1.85 o 
  -5   2   8      300.69      281.86      3.05 o 
  -4   2   8        0.07        1.20      0.73 o 
  -3   2   8      353.50      329.47      3.10 o 
  -2   2   8        0.91        0.16      0.41 o 
  -1   2   8       18.38       18.81      0.86 o 
   0   2   8       44.65       60.04      1.25 o 
   1   2   8      278.47      280.50      2.64 o 
   2   2   8      268.56      253.81      2.50 o 
   3   2   8      575.57      597.81      3.87 o 
   4   2   8      331.22      364.66      3.17 o 
   5   2   8      105.43      107.20      1.82 o 
   6   2   8       23.57       19.13      0.97 o 
   7   2   8       21.48       24.82      1.12 o 
   8   2   8        6.75        5.70      0.74 o 
   9   2   8       64.18       60.41      1.53 o 
  10   2   8        2.41        1.85      0.63 o 
  11   2   8        1.11        1.87      0.60 o 
 -10   3   8        8.58       10.56      0.71 o 
  -9   3   8        0.60        0.00      0.54 o 
  -8   3   8       17.14       16.69      1.02 o 
  -7   3   8      134.42      127.19      2.17 o 
  -6   3   8      182.69      168.70      2.48 o 
  -5   3   8       25.68       22.64      1.14 o 
  -4   3   8      103.44      108.79      1.98 o 
  -3   3   8       10.35       11.54      0.96 o 
  -2   3   8      104.08       95.60      1.65 o 
  -1   3   8      186.20      172.77      2.11 o 
   0   3   8        4.58        7.52      0.58 o 
   1   3   8        0.01        0.23      0.62 o 
   2   3   8        7.90        6.54      0.57 o 
   3   3   8        5.80        7.34      0.59 o 
   4   3   8      275.96      272.81      2.80 o 
   5   3   8       87.13       83.14      1.66 o 
   6   3   8       66.53       58.63      1.50 o 
   7   3   8        8.15        5.73      0.79 o 
   8   3   8        1.58        2.03      0.65 o 
   9   3   8        4.23        4.58      0.64 o 
  10   3   8       16.24       19.42      0.93 o 
  11   3   8       12.00       12.04      0.76 o 
 -10   4   8        2.61        1.83      0.49 o 
  -9   4   8        5.11        5.34      0.62 o 
  -8   4   8       20.52       23.42      1.08 o 
  -7   4   8        9.14        9.85      0.89 o 
  -6   4   8      126.68      120.27      2.13 o 
  -5   4   8        0.64        1.72      0.67 o 
  -4   4   8        8.22       10.66      1.00 o 
  -3   4   8       38.68       46.03      1.43 o 
  -2   4   8      139.02      114.28      1.81 o 
  -1   4   8      572.11      549.57      3.90 o 
   0   4   8        0.04        0.04      0.43 o 
   1   4   8      130.16      116.69      2.01 o 
   2   4   8        1.61        1.00      0.42 o 
   3   4   8       14.50       15.98      0.74 o 
   4   4   8       32.52       35.44      1.15 o 
   5   4   8        0.02        0.92      0.54 o 
   6   4   8        0.01        0.63      0.65 o 
   7   4   8       92.70       90.66      1.86 o 
   8   4   8       16.26       23.85      1.11 o 
   9   4   8        2.51        1.89      0.64 o 
  10   4   8        5.29        5.13      0.71 o 
  11   4   8        2.75        3.74      0.52 o 
 -10   5   8        1.96        2.07      0.44 o 
  -9   5   8        0.41        0.50      0.48 o 
  -8   5   8       61.18       60.72      1.50 o 
  -7   5   8       72.55       68.36      1.65 o 
  -6   5   8       24.57       22.36      1.10 o 
  -5   5   8       64.57       59.34      1.62 o 
  -4   5   8       19.92       18.78      1.13 o 
  -3   5   8       81.76       74.04      1.72 o 
  -2   5   8        1.96        5.39      0.57 o 
  -1   5   8       45.93       39.58      1.15 o 
   0   5   8       16.97       21.12      0.87 o 
   1   5   8       17.52       17.31      0.79 o 
   2   5   8        3.62        3.73      0.47 o 
   3   5   8        2.04        2.81      0.47 o 
   4   5   8      118.93      117.65      1.96 o 
   5   5   8       60.32       66.51      1.56 o 
   6   5   8       57.37       57.50      1.51 o 
   7   5   8        0.31        0.30      0.73 o 
   8   5   8       48.46       41.42      1.31 o 
   9   5   8        1.74        1.98      0.60 o 
  10   5   8        0.05        0.00      0.53 o 
  11   5   8        0.07        0.28      0.45 o 
  -9   6   8        9.87       11.57      0.75 o 
  -8   6   8        2.71        3.30      0.61 o 
  -7   6   8        0.25        1.19      0.56 o 
  -6   6   8       53.44       53.75      1.49 o 
  -5   6   8        0.18        0.00      0.70 o 
  -4   6   8       44.68       43.10      1.42 o 
  -3   6   8       58.30       59.28      1.68 o 
  -2   6   8       63.91       64.95      1.49 o 
  -1   6   8       50.46       42.69      1.20 o 
   0   6   8      130.17      163.52      2.24 o 
   1   6   8        4.44        3.69      0.56 o 
   2   6   8      205.83      202.74      2.46 o 
   3   6   8      151.56      144.68      2.12 o 
   4   6   8       19.54       20.33      1.05 o 
   5   6   8       16.10       12.17      0.88 o 
   6   6   8       58.24       59.23      1.55 o 
   7   6   8       88.33       94.15      1.90 o 
   8   6   8       10.02       10.86      0.82 o 
   9   6   8       27.02       25.84      1.01 o 
  10   6   8        1.08        1.30      0.51 o 
  -9   7   8        0.77        0.38      0.37 o 
  -8   7   8        9.06       10.97      0.72 o 
  -7   7   8        5.10        4.50      0.67 o 
  -6   7   8        2.00        2.46      0.63 o 
  -5   7   8        3.94        5.24      0.82 o 
  -4   7   8       29.67       25.17      1.29 o 
  -3   7   8       94.97       92.81      1.93 o 
  -2   7   8       22.02       15.75      0.85 o 
  -1   7   8       21.29       18.77      0.93 o 
   0   7   8        0.34        0.01      0.40 o 
   1   7   8      114.77      110.58      1.92 o 
   2   7   8       56.74       55.57      1.40 o 
   3   7   8        3.99        2.94      0.53 o 
   4   7   8       45.58       40.59      1.33 o 
   5   7   8       65.77       62.38      1.59 o 
   6   7   8       83.79       73.10      1.72 o 
   7   7   8       40.58       32.63      1.28 o 
   8   7   8        2.21        1.62      0.57 o 
   9   7   8        9.97        8.84      0.69 o 
  10   7   8        2.67        2.91      0.51 o 
  -8   8   8        2.16        3.09      0.47 o 
  -7   8   8        0.98        1.41      0.50 o 
  -6   8   8        0.07        0.05      0.52 o 
  -5   8   8        0.02        0.00      0.64 o 
  -4   8   8       32.90       28.97      1.26 o 
  -3   8   8        7.96        7.04      1.05 o 
  -2   8   8      395.67      395.95      3.59 o 
  -1   8   8       45.03       41.87      1.25 o 
   0   8   8       56.03       71.48      1.58 o 
   1   8   8        7.71        7.29      0.72 o 
   2   8   8      476.03      468.60      3.90 o 
   3   8   8        2.43        4.05      0.60 o 
   4   8   8        2.33        1.29      0.69 o 
   5   8   8       36.23       33.37      1.17 o 
   6   8   8        2.40        2.44      0.66 o 
   7   8   8       19.56       15.61      0.88 o 
   8   8   8        0.00        0.19      0.47 o 
   9   8   8        1.60        1.59      0.45 o 
  -7   9   8        1.19        1.11      0.48 o 
  -6   9   8        3.43        4.60      0.64 o 
  -5   9   8       13.86       12.22      0.85 o 
  -4   9   8        7.75        7.80      0.88 o 
  -3   9   8      109.63      109.20      2.07 o 
  -2   9   8        4.17        4.53      0.59 o 
  -1   9   8      152.81      145.99      2.25 o 
   0   9   8        0.00        0.00      0.41 o 
   1   9   8      325.89      309.32      3.17 o 
   2   9   8        0.04        0.22      0.49 o 
   3   9   8        2.92        2.26      0.54 o 
   4   9   8        6.60        6.22      0.81 o 
   5   9   8       10.64        6.82      0.66 o 
   6   9   8       18.06       19.01      0.95 o 
   7   9   8        1.84        1.71      0.62 o 
   8   9   8        1.85        1.88      0.52 o 
  -6  10   8        0.01        0.00      0.41 o 
  -5  10   8        0.07        0.75      0.51 o 
  -4  10   8       11.50        9.67      0.91 o 
  -3  10   8       39.19       36.15      1.23 o 
  -2  10   8       22.54       23.03      0.92 o 
  -1  10   8        0.16        0.17      0.40 o 
   0  10   8       76.26      103.45      1.79 o 
   1  10   8        0.05        0.00      0.42 o 
   2  10   8       67.37       62.53      1.47 o 
   3  10   8       38.23       30.71      1.06 o 
   4  10   8       10.88        7.28      0.73 o 
   5  10   8        1.38        1.39      0.52 o 
   6  10   8        4.73        4.43      0.61 o 
   7  10   8        0.03        0.52      0.53 o 
  -5  11   8        0.26        0.49      0.42 o 
  -4  11   8        9.57        7.51      0.65 o 
  -3  11   8        0.20        0.16      0.64 o 
  -2  11   8        4.71        3.12      0.47 o 
  -1  11   8        6.22        4.86      0.53 o 
   0  11   8        0.21        0.46      0.36 o 
   1  11   8       19.33       12.57      0.70 o 
   2  11   8        0.03        0.37      0.39 o 
   3  11   8       10.27       13.76      0.72 o 
   4  11   8       16.18       12.36      0.80 o 
   5  11   8       11.11       13.01      0.75 o 
   6  11   8        2.37        0.65      0.43 o 
  -3  12   8       12.48       10.83      0.71 o 
  -2  12   8        1.22        1.17      0.35 o 
  -1  12   8        0.02        0.00      0.32 o 
   0  12   8        4.13        6.69      0.52 o 
   1  12   8        0.93        0.84      0.37 o 
   2  12   8        4.20        3.17      0.45 o 
   3  12   8       11.27       11.11      0.59 o 
   4  12   8        0.78        1.25      0.42 o 
  -3 -10   9        7.28        6.61      0.57 o 
  -2 -10   9        0.31        0.33      0.29 o 
  -1 -10   9        0.83        0.29      0.29 o 
   0 -10   9       18.33       21.50      0.75 o 
   1 -10   9        0.77        0.89      0.34 o 
   2 -10   9        1.58        1.48      0.37 o 
  -5  -9   9       11.07       12.87      0.63 o 
  -4  -9   9        1.67        1.60      0.47 o 
  -3  -9   9       18.98       18.43      0.86 o 
  -2  -9   9        0.29        0.21      0.36 o 
  -1  -9   9       13.00       11.36      0.69 o 
   0  -9   9        0.02        0.40      0.35 o 
   1  -9   9        5.91        6.18      0.56 o 
   2  -9   9        0.58        0.07      0.39 o 
   3  -9   9       17.02       14.58      0.69 o 
   4  -9   9        2.39        3.25      0.52 o 
   5  -9   9        0.03        0.16      0.39 o 
  -6  -8   9        7.09        8.07      0.56 o 
  -5  -8   9        3.35        3.06      0.61 o 
  -4  -8   9        0.02        0.25      0.59 o 
  -3  -8   9        5.30        4.12      0.77 o 
  -2  -8   9       12.22       13.29      0.74 o 
  -1  -8   9        8.57        7.92      0.62 o 
   0  -8   9       10.50       14.14      0.74 o 
   1  -8   9       31.95       29.85      1.05 o 
   2  -8   9       24.31       26.79      1.00 o 
   3  -8   9        1.39        1.51      0.46 o 
   4  -8   9        0.04        0.00      0.54 o 
   5  -8   9        1.46        1.94      0.51 o 
   6  -8   9       45.82       48.74      1.18 o 
  -7  -7   9       11.17       11.87      0.64 o 
  -6  -7   9        0.74        0.54      0.49 o 
  -5  -7   9       23.71       24.20      1.04 o 
  -4  -7   9       36.34       39.70      1.33 o 
  -3  -7   9        2.83        2.93      0.77 o 
  -2  -7   9       10.26        8.18      0.67 o 
  -1  -7   9       10.92       10.14      0.70 o 
   0  -7   9        1.47        1.42      0.49 o 
   1  -7   9        1.22        0.64      0.47 o 
   2  -7   9      105.52      103.89      1.85 o 
   3  -7   9        0.56        0.47      0.47 o 
   4  -7   9       19.19       18.21      0.99 o 
   5  -7   9       12.86       11.92      0.78 o 
   6  -7   9       19.07       19.91      0.93 o 
   7  -7   9       19.44       17.08      0.84 o 
  -8  -6   9        3.87        3.56      0.46 o 
  -7  -6   9       21.94       22.46      0.87 o 
  -6  -6   9        3.08        4.35      0.61 o 
  -5  -6   9        9.00        7.11      0.80 o 
  -4  -6   9       16.28       18.74      1.08 o 
  -3  -6   9        6.55        6.90      0.94 o 
  -2  -6   9      253.02      247.22      2.84 o 
  -1  -6   9        5.09        4.70      0.65 o 
   0  -6   9       26.85       36.39      1.18 o 
   1  -6   9       13.74       12.37      0.80 o 
   2  -6   9      450.82      436.75      3.79 o 
   3  -6   9        0.08        0.00      0.54 o 
   4  -6   9       25.49       28.07      1.18 o 
   5  -6   9        0.09        0.07      0.55 o 
   6  -6   9       11.56       11.71      0.88 o 
   7  -6   9       65.13       63.88      1.47 o 
   8  -6   9        5.70        5.12      0.61 o 
  -8  -5   9        2.75        4.40      0.50 o 
  -7  -5   9        6.47        7.98      0.67 o 
  -6  -5   9       10.12       11.06      0.82 o 
  -5  -5   9        3.36        4.26      0.73 o 
  -4  -5   9       46.02       43.69      1.43 o 
  -3  -5   9      226.78      229.79      2.86 o 
  -2  -5   9      109.58      106.36      1.94 o 
  -1  -5   9       55.94       58.04      1.48 o 
   0  -5   9        7.24        9.48      0.71 o 
   1  -5   9      171.90      168.10      2.39 o 
   2  -5   9       33.48       31.49      1.19 o 
   3  -5   9      395.33      381.28      3.57 o 
   4  -5   9      122.23      113.77      2.07 o 
   5  -5   9       26.54       29.00      1.15 o 
   6  -5   9        3.35        3.60      0.70 o 
   7  -5   9        8.82        9.78      0.80 o 
   8  -5   9       35.67       35.30      1.13 o 
   9  -5   9        0.82        0.72      0.45 o 
  -9  -4   9        2.57        2.09      0.45 o 
  -8  -4   9        4.19        4.81      0.67 o 
  -7  -4   9        0.56        1.25      0.51 o 
  -6  -4   9       43.85       50.48      1.42 o 
  -5  -4   9       10.56        8.45      0.85 o 
  -4  -4   9       12.55        8.02      0.97 o 
  -3  -4   9       51.49       46.48      1.55 o 
  -2  -4   9      147.63      145.17      2.20 o 
  -1  -4   9        1.77        1.92      0.63 o 
   0  -4   9       10.21       25.85      0.99 o 
   1  -4   9      293.57      282.17      2.97 o 
   2  -4   9      434.02      409.01      3.61 o 
   3  -4   9       15.74       15.30      0.85 o 
   4  -4   9       60.19       55.70      1.50 o 
   5  -4   9       49.89       46.40      1.36 o 
   6  -4   9        1.97        0.64      0.73 o 
   7  -4   9       29.14       27.25      1.16 o 
   8  -4   9        0.42        0.00      0.55 o 
   9  -4   9        2.69        2.29      0.53 o 
  -9  -3   9        1.06        1.05      0.44 o 
  -8  -3   9      168.81      170.52      2.29 o 
  -7  -3   9        4.62        4.49      0.68 o 
  -6  -3   9       10.92       11.50      0.86 o 
  -5  -3   9       18.14       17.21      1.02 o 
  -4  -3   9        4.52        5.05      0.88 o 
  -3  -3   9      208.98      192.75      2.63 o 
  -2  -3   9       89.60       85.44      1.69 o 
  -1  -3   9      301.82      278.82      2.94 o 
   0  -3   9       22.95       24.73      0.98 o 
   1  -3   9      196.62      182.38      2.39 o 
   2  -3   9      139.90      139.65      2.10 o 
   3  -3   9       43.79       43.27      1.22 o 
   4  -3   9      243.42      234.17      2.77 o 
   5  -3   9       95.69       89.91      1.82 o 
   6  -3   9       92.24       95.31      1.92 o 
   7  -3   9       64.44       67.79      1.62 o 
   8  -3   9       23.03       22.82      1.04 o 
   9  -3   9        0.06        0.34      0.48 o 
  10  -3   9        4.25        5.55      0.59 o 
 -10  -2   9        7.01        6.43      0.56 o 
  -9  -2   9       22.09       21.03      0.91 o 
  -8  -2   9        0.18        0.14      0.57 o 
  -7  -2   9       25.14       25.31      1.05 o 
  -6  -2   9        0.12        0.51      0.62 o 
  -5  -2   9       46.46       45.35      1.40 o 
  -4  -2   9        5.49        4.65      0.89 o 
  -3  -2   9        1.65        2.83      0.85 o 
  -2  -2   9       40.43       43.20      1.20 o 
  -1  -2   9       73.21       69.41      1.50 o 
   0  -2   9       58.51       71.10      1.46 o 
   1  -2   9        0.26        0.00      0.46 o 
   2  -2   9        7.35        7.51      0.60 o 
   3  -2   9       41.94       42.13      1.20 o 
   4  -2   9       26.98       23.25      1.05 o 
   5  -2   9       17.83       16.68      0.91 o 
   6  -2   9      120.23      122.85      2.11 o 
   7  -2   9        2.99        5.80      0.80 o 
   8  -2   9       45.39       45.09      1.38 o 
   9  -2   9        1.00        0.00      0.57 o 
  10  -2   9        6.30        5.58      0.67 o 
 -10  -1   9        0.01        0.45      0.37 o 
  -9  -1   9        9.50        6.97      0.69 o 
  -8  -1   9       63.11       68.91      1.53 o 
  -7  -1   9        0.70        0.53      0.59 o 
  -6  -1   9        0.05        0.00      0.56 o 
  -5  -1   9        9.60        7.95      0.89 o 
  -4  -1   9        1.79        2.04      0.75 o 
  -3  -1   9        3.69        4.56      0.93 o 
  -2  -1   9       20.08       21.84      0.91 o 
  -1  -1   9       15.21       15.67      0.80 o 
   0  -1   9       18.55       27.65      0.95 o 
   1  -1   9        0.01        0.00      0.48 o 
   2  -1   9       95.25       96.26      1.66 o 
   3  -1   9        0.38        0.73      0.39 o 
   4  -1   9        1.65        1.76      0.61 o 
   5  -1   9        8.37        7.97      0.72 o 
   6  -1   9        2.73        3.35      0.70 o 
   7  -1   9      117.95      115.73      2.05 o 
   8  -1   9       21.39       20.99      1.02 o 
   9  -1   9        0.54        0.52      0.59 o 
  10  -1   9        1.73        1.74      0.57 o 
 -10   0   9        7.47        8.36      0.63 o 
  -9   0   9        1.99        2.61      0.60 o 
  -8   0   9        0.95        0.58      0.55 o 
  -7   0   9        0.95        1.61      0.58 o 
  -6   0   9        0.01        0.62      0.58 o 
  -5   0   9        4.98        3.56      0.72 o 
  -4   0   9       24.64       23.61      1.15 o 
  -3   0   9      146.46      145.27      2.31 o 
  -2   0   9        0.65        2.82      0.46 o 
  -1   0   9      173.81      159.05      2.39 o 
   0   0   9      258.42      362.73      3.17 o 
   1   0   9      185.37      192.47      2.50 o 
   2   0   9        0.08        0.00      0.38 o 
   3   0   9      166.24      175.25      2.26 o 
   4   0   9       49.08       48.90      1.34 o 
   5   0   9       40.30       36.96      1.19 o 
   6   0   9        0.95        2.31      0.64 o 
   7   0   9        7.68        7.59      0.84 o 
   8   0   9        9.34        8.91      0.83 o 
   9   0   9        0.01        0.64      0.55 o 
  10   0   9       42.42       47.98      1.31 o 
  11   0   9        0.03        0.15      0.42 o 
 -10   1   9        2.54        1.88      0.47 o 
  -9   1   9        1.17        1.51      0.55 o 
  -8   1   9        3.02        3.97      0.63 o 
  -7   1   9        2.92        3.02      0.68 o 
  -6   1   9       15.75       14.79      0.98 o 
  -5   1   9        0.19        0.92      0.66 o 
  -4   1   9        0.20        0.00      0.71 o 
  -3   1   9        6.31        4.52      0.90 o 
  -2   1   9        4.06        3.81      0.52 o 
  -1   1   9       31.29       24.74      0.99 o 
   0   1   9        0.93        1.62      0.47 o 
   1   1   9        5.33        1.54      0.73 o 
   2   1   9        5.84        1.90      0.48 o 
   3   1   9      143.94      155.66      2.12 o 
   4   1   9      197.49      180.77      2.36 o 
   5   1   9        6.25        6.50      0.66 o 
   6   1   9      270.83      270.72      3.01 o 
   7   1   9        5.78        5.01      0.76 o 
   8   1   9       37.56       37.16      1.28 o 
   9   1   9        0.09        1.13      0.56 o 
  10   1   9        3.97        5.63      0.73 o 
  11   1   9        4.41        3.92      0.56 o 
 -10   2   9        0.01        0.00      0.38 o 
  -9   2   9        4.13        4.16      0.62 o 
  -8   2   9        2.12        2.13      0.59 o 
  -7   2   9        0.08        0.39      0.55 o 
  -6   2   9       68.00       68.81      1.66 o 
  -5   2   9        3.64        4.40      0.83 o 
  -4   2   9      129.59      116.30      2.07 o 
  -3   2   9        0.01        0.69      0.80 o 
  -2   2   9      227.19      204.58      2.47 o 
  -1   2   9       22.56       22.28      0.86 o 
   0   2   9       18.51       32.30      1.02 o 
   1   2   9        0.00        0.00      0.47 o 
   2   2   9       64.92       62.06      1.37 o 
   3   2   9      381.53      381.56      3.32 o 
   4   2   9        7.76        8.86      0.72 o 
   5   2   9      316.06      309.91      3.16 o 
   6   2   9      140.52      146.34      2.28 o 
   7   2   9      112.11      115.78      2.07 o 
   8   2   9       13.04       18.76      1.00 o 
   9   2   9       10.51       11.68      0.86 o 
  10   2   9       60.42       55.47      1.39 o 
  11   2   9        2.19        3.08      0.52 o 
 -10   3   9        1.29        0.86      0.39 o 
  -9   3   9        6.52        8.54      0.67 o 
  -8   3   9        1.31        2.17      0.60 o 
  -7   3   9        1.07        1.33      0.60 o 
  -6   3   9        2.11        1.55      0.69 o 
  -5   3   9        0.63        0.54      0.70 o 
  -4   3   9       29.89       30.34      1.22 o 
  -3   3   9      445.95      428.93      3.75 o 
  -2   3   9      307.88      284.99      2.96 o 
  -1   3   9        6.16        2.92      0.56 o 
   0   3   9        0.00        0.07      0.39 o 
   1   3   9      144.79      137.13      2.00 o 
   2   3   9        1.08        1.24      0.45 o 
   3   3   9       47.99       44.38      1.21 o 
   4   3   9       11.73        9.54      0.78 o 
   5   3   9        0.64        0.88      0.59 o 
   6   3   9      372.22      395.16      3.64 o 
   7   3   9      105.55      102.61      1.97 o 
   8   3   9       24.57       20.52      1.06 o 
   9   3   9        9.73        8.12      0.82 o 
  10   3   9       20.51       18.96      0.94 o 
  -9   4   9        0.04        0.34      0.42 o 
  -8   4   9       13.68       13.11      0.83 o 
  -7   4   9       32.41       37.10      1.25 o 
  -6   4   9        7.27        4.23      0.79 o 
  -5   4   9        0.00        1.60      0.68 o 
  -4   4   9        4.83        2.86      0.83 o 
  -3   4   9      231.56      227.09      2.81 o 
  -2   4   9        0.13        1.50      0.46 o 
  -1   4   9       19.88       25.17      0.96 o 
   0   4   9       51.35       75.51      1.56 o 
   1   4   9       18.49       12.87      0.77 o 
   2   4   9       58.70       61.88      1.42 o 
   3   4   9       16.78       20.49      0.92 o 
   4   4   9       35.52       35.20      1.19 o 
   5   4   9        3.80        4.01      0.62 o 
   6   4   9      231.99      218.19      2.76 o 
   7   4   9        2.47        2.01      0.74 o 
   8   4   9        2.37        3.41      0.67 o 
   9   4   9        8.40        9.88      0.78 o 
  10   4   9        0.01        1.02      0.51 o 
  -9   5   9        1.16        1.89      0.44 o 
  -8   5   9        3.97        5.46      0.62 o 
  -7   5   9       46.90       44.32      1.34 o 
  -6   5   9        4.00        6.55      0.77 o 
  -5   5   9       94.16       91.98      1.88 o 
  -4   5   9        0.86        0.00      0.78 o 
  -3   5   9      104.37       90.14      1.95 o 
  -2   5   9      394.59      393.09      3.54 o 
  -1   5   9      157.06      148.32      2.26 o 
   0   5   9       25.47       33.26      1.11 o 
   1   5   9      176.69      159.22      2.30 o 
   2   5   9      302.91      291.05      3.02 o 
   3   5   9       38.66       40.86      1.20 o 
   4   5   9        9.43       10.54      0.81 o 
   5   5   9       95.28      101.40      1.88 o 
   6   5   9       18.88       13.68      0.96 o 
   7   5   9       60.48       54.53      1.50 o 
   8   5   9       96.10       96.01      1.84 o 
   9   5   9        0.54        0.32      0.54 o 
  10   5   9        1.23        0.98      0.52 o 
  -9   6   9        1.22        1.57      0.42 o 
  -8   6   9        1.34        1.22      0.43 o 
  -7   6   9        1.61        1.20      0.51 o 
  -6   6   9       40.24       39.84      1.26 o 
  -5   6   9        2.73        1.72      0.70 o 
  -4   6   9       63.31       54.05      1.58 o 
  -3   6   9       40.42       39.79      1.51 o 
  -2   6   9       16.08       14.54      0.86 o 
  -1   6   9        1.70        0.46      0.51 o 
   0   6   9      339.75      482.54      3.93 o 
   1   6   9       24.25       25.41      0.99 o 
   2   6   9       11.17       13.34      0.79 o 
   3   6   9        0.30        1.40      0.51 o 
   4   6   9       69.39       64.55      1.61 o 
   5   6   9        6.54        6.05      0.72 o 
   6   6   9      162.82      159.15      2.37 o 
   7   6   9        2.79        4.83      0.77 o 
   8   6   9        0.59        1.17      0.54 o 
   9   6   9        4.41        5.40      0.61 o 
  10   6   9        4.51        5.86      0.56 o 
  -8   7   9        0.49        0.61      0.38 o 
  -7   7   9        0.00        0.02      0.45 o 
  -6   7   9        3.38        3.62      0.63 o 
  -5   7   9        0.88        0.00      0.64 o 
  -4   7   9      107.28      104.32      2.04 o 
  -3   7   9       20.42       15.93      1.20 o 
  -2   7   9      193.54      194.92      2.56 o 
  -1   7   9        1.37        1.06      0.45 o 
   0   7   9       14.74       17.11      0.90 o 
   1   7   9        0.36        0.84      0.49 o 
   2   7   9       94.27      100.40      1.87 o 
   3   7   9       52.74       46.83      1.32 o 
   4   7   9      127.43      113.22      2.04 o 
   5   7   9       23.46       22.45      1.04 o 
   6   7   9       22.67       25.71      1.11 o 
   7   7   9       21.91       20.09      0.99 o 
   8   7   9        0.22        0.61      0.49 o 
   9   7   9       23.73       23.91      0.92 o 
  -7   8   9        0.17        0.38      0.36 o 
  -6   8   9       14.72       14.29      0.79 o 
  -5   8   9        0.00        0.15      0.56 o 
  -4   8   9       43.12       43.79      1.39 o 
  -3   8   9        1.89        1.91      0.91 o 
  -2   8   9       74.38       65.36      1.56 o 
  -1   8   9       44.67       43.17      1.26 o 
   0   8   9       62.79       81.46      1.69 o 
   1   8   9       23.78       25.63      1.03 o 
   2   8   9      268.43      253.68      2.87 o 
   3   8   9       35.40       37.06      1.17 o 
   4   8   9        0.42        0.84      0.61 o 
   5   8   9       12.92       10.44      0.78 o 
   6   8   9        0.07        0.51      0.57 o 
   7   8   9        0.00        0.12      0.59 o 
   8   8   9        4.17        4.63      0.56 o 
  -6   9   9        3.47        2.49      0.48 o 
  -5   9   9       25.43       28.91      0.98 o 
  -4   9   9        0.76        0.51      0.64 o 
  -3   9   9       61.75       55.29      1.54 o 
  -2   9   9       38.84       35.66      1.13 o 
  -1   9   9       41.00       39.52      1.23 o 
   0   9   9        0.08        0.25      0.43 o 
   1   9   9       66.75       67.04      1.50 o 
   2   9   9       21.95       21.46      0.94 o 
   3   9   9       98.45       93.41      1.76 o 
   4   9   9        1.79        3.03      0.61 o 
   5   9   9       20.22       16.06      0.85 o 
   6   9   9        6.34        8.71      0.69 o 
   7   9   9        1.54        1.82      0.54 o 
  -5  10   9        1.03        0.64      0.41 o 
  -4  10   9        6.43        7.52      0.71 o 
  -3  10   9        2.10        1.78      0.71 o 
  -2  10   9        0.31        0.24      0.38 o 
  -1  10   9        0.27        0.59      0.36 o 
   0  10   9        0.03        0.00      0.39 o 
   1  10   9        0.12        1.76      0.43 o 
   2  10   9       11.43       12.15      0.68 o 
   3  10   9       31.19       31.47      1.00 o 
   4  10   9        9.21        9.07      0.72 o 
   5  10   9        7.23        7.32      0.61 o 
   6  10   9        1.47        0.98      0.45 o 
  -4  11   9        0.33        0.55      0.42 o 
  -3  11   9        3.56        3.01      0.59 o 
  -2  11   9        4.48        6.27      0.51 o 
  -1  11   9       57.05       55.92      1.18 o 
   0  11   9        1.76        3.23      0.47 o 
   1  11   9       37.11       35.55      1.03 o 
   2  11   9        0.07        0.00      0.35 o 
   3  11   9        1.28        1.44      0.39 o 
   4  11   9        8.48        7.77      0.60 o 
   5  11   9        0.00        0.01      0.35 o 
   0  12   9       40.21       69.90      1.17 o 
   1  12   9       24.63       30.25      0.84 o 
  -3  -9  10       14.69       13.85      0.65 o 
  -2  -9  10        4.96        3.97      0.42 o 
  -1  -9  10        0.35        0.85      0.30 o 
   0  -9  10        0.00        0.50      0.28 o 
   1  -9  10        0.50        0.00      0.32 o 
   2  -9  10        0.37        0.23      0.32 o 
   3  -9  10       38.76       33.02      0.89 o 
  -4  -8  10       18.98       18.17      0.78 o 
  -3  -8  10        0.55        0.24      0.58 o 
  -2  -8  10        0.40        0.17      0.34 o 
  -1  -8  10        4.69        4.50      0.48 o 
   0  -8  10       15.59       19.50      0.80 o 
   1  -8  10        0.02        0.00      0.36 o 
   2  -8  10        0.08        0.00      0.37 o 
   3  -8  10        2.27        1.35      0.41 o 
   4  -8  10        0.92        0.90      0.47 o 
   5  -8  10        9.21        6.61      0.56 o 
  -6  -7  10        0.75        1.30      0.38 o 
  -5  -7  10       16.06       19.21      0.80 o 
  -4  -7  10        3.44        3.94      0.70 o 
  -3  -7  10       83.31       84.12      1.64 o 
  -2  -7  10        4.05        3.86      0.51 o 
  -1  -7  10        0.41        0.64      0.37 o 
   0  -7  10        2.29        2.95      0.48 o 
   1  -7  10       15.48       12.33      0.74 o 
   2  -7  10        0.41        0.00      0.42 o 
   3  -7  10       59.72       54.14      1.29 o 
   4  -7  10        3.75        3.23      0.60 o 
   5  -7  10        1.57        1.26      0.46 o 
   6  -7  10       29.87       30.89      1.00 o 
  -7  -6  10       14.03       15.46      0.67 o 
  -6  -6  10        0.05        0.00      0.44 o 
  -5  -6  10       15.63       18.78      0.91 o 
  -4  -6  10        7.34        6.45      0.79 o 
  -3  -6  10        5.57        7.74      0.88 o 
  -2  -6  10        9.76       12.85      0.80 o 
  -1  -6  10       17.35       14.94      0.78 o 
   0  -6  10        8.75        9.25      0.67 o 
   1  -6  10        4.14        4.24      0.57 o 
   2  -6  10       10.37       11.21      0.73 o 
   3  -6  10        2.60        2.00      0.50 o 
   4  -6  10        2.47        2.84      0.65 o 
   5  -6  10        2.97        1.41      0.53 o 
   6  -6  10       13.58       14.84      0.83 o 
   7  -6  10        0.72        1.32      0.54 o 
  -7  -5  10       17.50       18.37      0.79 o 
  -6  -5  10       11.58       10.31      0.73 o 
  -5  -5  10        0.33        0.98      0.60 o 
  -4  -5  10        3.04        2.34      0.71 o 
  -3  -5  10       48.05       45.28      1.48 o 
  -2  -5  10        1.10        1.47      0.48 o 
  -1  -5  10        3.91        3.72      0.54 o 
   0  -5  10        6.72        9.33      0.69 o 
   1  -5  10       16.43       13.55      0.81 o 
   2  -5  10       20.11       22.64      0.98 o 
   3  -5  10       46.87       43.05      1.27 o 
   4  -5  10       61.70       63.63      1.57 o 
   5  -5  10       13.38       12.33      0.85 o 
   6  -5  10       12.17        9.71      0.78 o 
   7  -5  10        0.06        0.00      0.56 o 
   8  -5  10       12.53       13.49      0.75 o 
  -8  -4  10        1.46        1.08      0.42 o 
  -7  -4  10       25.64       27.31      0.99 o 
  -6  -4  10        2.27        3.12      0.65 o 
  -5  -4  10        2.40        1.21      0.66 o 
  -4  -4  10        0.00        0.68      0.71 o 
  -3  -4  10        9.25        8.38      0.90 o 
  -2  -4  10        0.09        0.98      0.43 o 
  -1  -4  10        6.22        4.77      0.61 o 
   0  -4  10       15.21       20.04      0.89 o 
   1  -4  10        4.23        4.31      0.57 o 
   2  -4  10       35.18       36.69      1.18 o 
   3  -4  10        2.83        2.58      0.52 o 
   4  -4  10       54.46       53.02      1.46 o 
   5  -4  10        2.21        2.11      0.61 o 
   6  -4  10       30.54       31.14      1.15 o 
   7  -4  10       13.96       13.27      0.86 o 
   8  -4  10        0.51        0.00      0.52 o 
   9  -4  10        7.25        7.48      0.58 o 
  -8  -3  10        0.33        0.31      0.42 o 
  -7  -3  10        1.89        1.63      0.51 o 
  -6  -3  10       13.59       14.62      0.88 o 
  -5  -3  10        4.59        4.38      0.76 o 
  -4  -3  10       47.64       42.33      1.42 o 
  -3  -3  10        0.96        0.66      0.85 o 
  -2  -3  10       29.23       27.92      1.03 o 
  -1  -3  10       28.85       23.87      1.03 o 
   0  -3  10       22.87       26.96      1.03 o 
   1  -3  10       26.32       23.40      1.01 o 
   2  -3  10        3.68        3.42      0.52 o 
   3  -3  10      140.13      136.06      2.15 o 
   4  -3  10        0.95        1.21      0.72 o 
   5  -3  10       46.62       44.58      1.37 o 
   6  -3  10       11.06       11.03      0.87 o 
   7  -3  10        2.57        1.97      0.67 o 
   8  -3  10      134.54      133.70      2.03 o 
   9  -3  10        0.73        0.29      0.44 o 
  -9  -2  10        0.16        0.00      0.35 o 
  -8  -2  10       10.57       12.79      0.71 o 
  -7  -2  10        0.32        0.86      0.51 o 
  -6  -2  10       20.94       21.11      0.99 o 
  -5  -2  10       13.04       13.05      0.95 o 
  -4  -2  10       24.17       23.69      1.15 o 
  -3  -2  10      123.99      120.49      2.17 o 
  -2  -2  10       22.28       20.32      0.92 o 
  -1  -2  10       25.38       25.29      0.98 o 
   0  -2  10       19.63       22.92      0.96 o 
   1  -2  10        0.90        0.24      0.50 o 
   2  -2  10        4.15        4.44      0.53 o 
   3  -2  10        6.22        6.54      0.61 o 
   4  -2  10        2.42        3.66      0.74 o 
   5  -2  10       18.44       17.42      0.95 o 
   6  -2  10       47.81       47.20      1.38 o 
   7  -2  10       52.71       53.02      1.44 o 
   8  -2  10       28.27       31.69      1.17 o 
   9  -2  10       22.54       22.54      0.93 o 
  -9  -1  10        1.93        2.78      0.48 o 
  -8  -1  10        8.67        9.09      0.70 o 
  -7  -1  10        2.37        2.92      0.61 o 
  -6  -1  10       49.37       53.47      1.45 o 
  -5  -1  10        7.33        5.79      0.80 o 
  -4  -1  10       50.49       46.04      1.45 o 
  -3  -1  10       44.80       39.97      1.45 o 
  -2  -1  10       36.90       35.03      1.17 o 
  -1  -1  10       59.84       59.88      1.46 o 
   0  -1  10        0.01        0.07      0.42 o 
   1  -1  10       66.17       63.20      1.58 o 
   2  -1  10       12.70       12.86      0.75 o 
   3  -1  10       31.83       36.00      1.13 o 
   4  -1  10        7.97        8.28      0.78 o 
   5  -1  10        4.50        4.78      0.69 o 
   6  -1  10        2.40        3.07      0.67 o 
   7  -1  10        5.04        4.51      0.69 o 
   8  -1  10      153.17      141.37      2.18 o 
   9  -1  10        1.34        1.74      0.59 o 
  10  -1  10        0.55        1.34      0.45 o 
  -9   0  10        0.00        0.00      0.40 o 
  -8   0  10        9.01       10.59      0.71 o 
  -7   0  10       17.06       20.74      0.98 o 
  -6   0  10       22.25       25.78      1.12 o 
  -5   0  10      132.15      135.82      2.20 o 
  -4   0  10       49.08       38.54      1.42 o 
  -3   0  10        1.60        1.81      0.86 o 
  -2   0  10       23.61       24.34      0.98 o 
  -1   0  10       41.55       37.44      1.29 o 
   0   0  10        0.11        0.44      0.39 o 
   1   0  10       58.80       43.02      1.54 o 
   2   0  10       15.30       14.30      0.80 o 
   3   0  10       89.53       85.47      1.69 o 
   4   0  10       23.95       26.12      1.10 o 
   5   0  10       22.92       19.13      0.96 o 
   6   0  10        1.43        0.82      0.64 o 
   7   0  10       34.55       35.53      1.29 o 
   8   0  10       11.27        9.90      0.82 o 
   9   0  10        0.00        0.67      0.49 o 
  10   0  10        0.21        0.83      0.46 o 
  -9   1  10       19.09       24.31      0.86 o 
  -8   1  10        0.73        0.11      0.47 o 
  -7   1  10        7.63        7.23      0.74 o 
  -6   1  10      136.08      139.98      2.20 o 
  -5   1  10        0.50        0.32      0.68 o 
  -4   1  10        2.40        1.94      0.81 o 
  -3   1  10       41.66       46.37      1.46 o 
  -2   1  10        0.01        0.15      0.41 o 
  -1   1  10        5.44        4.14      0.56 o 
   0   1  10        0.08        2.35      0.46 o 
   1   1  10        0.82        0.00      0.53 o 
   2   1  10       12.73       14.91      0.83 o 
   3   1  10       67.04       66.20      1.52 o 
   4   1  10        0.33        0.00      0.59 o 
   5   1  10        4.18        2.91      0.64 o 
   6   1  10       36.77       38.33      1.33 o 
   7   1  10        0.03        0.84      0.62 o 
   8   1  10        1.60        2.04      0.58 o 
   9   1  10        5.59        3.15      0.57 o 
  10   1  10       17.01       15.56      0.80 o 
  -9   2  10        0.13        0.05      0.38 o 
  -8   2  10        0.88        0.70      0.47 o 
  -7   2  10        9.61       11.03      0.81 o 
  -6   2  10       86.86       94.15      1.81 o 
  -5   2  10       37.02       34.84      1.25 o 
  -4   2  10        2.34        2.73      0.86 o 
  -3   2  10       62.96       58.06      1.63 o 
  -2   2  10        1.71        1.89      0.46 o 
  -1   2  10       18.17       13.60      1.03 o 
   0   2  10       16.21       17.28      0.85 o 
   1   2  10       77.42       80.34      1.67 o 
   2   2  10       58.92       57.70      1.41 o 
   3   2  10        1.55        1.30      0.51 o 
   4   2  10        6.50        8.25      0.76 o 
   5   2  10       38.56       43.48      1.36 o 
   6   2  10       36.04       37.63      1.29 o 
   7   2  10       10.42        9.96      0.86 o 
   8   2  10       46.42       42.75      1.32 o 
   9   2  10       42.16       35.94      1.18 o 
  10   2  10        1.88        2.45      0.54 o 
  -9   3  10       11.29       11.08      0.64 o 
  -8   3  10        0.70        1.10      0.46 o 
  -7   3  10        1.73        2.41      0.59 o 
  -6   3  10       85.74       87.25      1.78 o 
  -5   3  10       22.60       22.66      1.13 o 
  -4   3  10        1.26        0.02      0.73 o 
  -3   3  10       27.15       23.12      1.20 o 
  -2   3  10       94.96       85.45      1.72 o 
  -1   3  10       21.30       19.01      0.91 o 
   0   3  10       10.90       14.37      0.80 o 
   1   3  10        0.04        0.07      0.51 o 
   2   3  10       97.05      102.40      1.84 o 
   3   3  10       58.63       58.05      1.47 o 
   4   3  10       18.90       18.96      1.01 o 
   5   3  10        0.55        0.00      0.59 o 
   6   3  10        0.27        0.00      0.63 o 
   7   3  10       40.58       36.94      1.29 o 
   8   3  10        5.68        6.20      0.68 o 
   9   3  10       10.50       10.41      0.76 o 
  10   3  10       14.62       18.56      0.84 o 
  -9   4  10        5.09        5.13      0.53 o 
  -8   4  10        1.86        2.01      0.48 o 
  -7   4  10        3.12        3.28      0.61 o 
  -6   4  10       14.08       14.22      0.91 o 
  -5   4  10       12.59       13.52      0.93 o 
  -4   4  10        0.89        0.05      0.78 o 
  -3   4  10       18.60       20.45      1.18 o 
  -2   4  10       22.51       23.69      1.00 o 
  -1   4  10       69.38       75.58      1.63 o 
   0   4  10      324.76      423.59      3.68 o 
   1   4  10        0.35        0.16      0.54 o 
   2   4  10       25.52       27.02      1.06 o 
   3   4  10      185.39      181.62      2.47 o 
   4   4  10        0.93        0.00      0.65 o 
   5   4  10        8.71        8.68      0.80 o 
   6   4  10        2.90        2.09      0.72 o 
   7   4  10       19.99       21.44      1.06 o 
   8   4  10       63.11       69.25      1.58 o 
   9   4  10        0.05        0.49      0.44 o 
  -8   5  10        5.53        6.71      0.57 o 
  -7   5  10        7.87        7.31      0.67 o 
  -6   5  10        5.68        6.11      0.71 o 
  -5   5  10        3.13        2.26      0.73 o 
  -4   5  10        2.90        3.54      0.77 o 
  -3   5  10        4.45        6.87      1.04 o 
  -2   5  10       29.31       27.70      1.09 o 
  -1   5  10      691.78      613.41      4.54 o 
   0   5  10        3.01        4.89      0.65 o 
   1   5  10      433.88      393.31      3.69 o 
   2   5  10      145.69      149.96      2.27 o 
   3   5  10       30.93       30.75      1.13 o 
   4   5  10        5.57        4.44      0.72 o 
   5   5  10       37.55       36.79      1.28 o 
   6   5  10        0.00        0.60      0.60 o 
   7   5  10       47.78       43.64      1.39 o 
   8   5  10       15.30       13.32      0.79 o 
   9   5  10        6.24        5.90      0.63 o 
  -8   6  10        0.38        0.00      0.32 o 
  -7   6  10        0.66        1.65      0.45 o 
  -6   6  10        3.58        4.22      0.59 o 
  -5   6  10        6.85        5.30      0.76 o 
  -4   6  10        4.36        2.45      0.75 o 
  -3   6  10       37.00       38.77      1.37 o 
  -2   6  10      213.96      198.72      2.59 o 
  -1   6  10        0.62        1.88      0.50 o 
   0   6  10      688.24      920.52      5.45 o 
   1   6  10       10.82       14.43      0.85 o 
   2   6  10      200.39      193.09      2.55 o 
   3   6  10        7.68        7.36      0.67 o 
   4   6  10        8.73        8.40      0.82 o 
   5   6  10        0.05        0.01      0.58 o 
   6   6  10       28.09       25.11      1.09 o 
   7   6  10        1.23        0.92      0.62 o 
   8   6  10        0.50        1.18      0.49 o 
   9   6  10        5.80        6.71      0.59 o 
  -7   7  10        5.37        4.46      0.49 o 
  -6   7  10        0.60        0.64      0.51 o 
  -5   7  10       12.16       13.99      0.84 o 
  -4   7  10       33.34       32.97      1.26 o 
  -3   7  10       20.46       20.67      1.20 o 
  -2   7  10       99.29       96.60      1.81 o 
  -1   7  10       93.12       92.28      1.79 o 
   0   7  10        1.90        2.67      0.51 o 
   1   7  10      146.71      132.29      2.12 o 
   2   7  10       97.61       97.07      1.83 o 
   3   7  10        4.22        2.21      0.59 o 
   4   7  10       70.29       65.70      1.63 o 
   5   7  10        7.72        6.34      0.72 o 
   6   7  10        8.11        6.47      0.66 o 
   7   7  10        3.95        3.70      0.61 o 
   8   7  10       15.65       16.56      0.78 o 
  -6   8  10        3.57        3.18      0.49 o 
  -5   8  10        1.13        1.56      0.54 o 
  -4   8  10       32.18       36.01      1.19 o 
  -3   8  10        1.82        2.08      0.74 o 
  -2   8  10        0.08        0.00      0.40 o 
  -1   8  10        5.06        7.19      0.62 o 
   0   8  10        2.60        5.10      0.56 o 
   1   8  10       11.48       11.84      0.72 o 
   2   8  10        3.75        3.66      0.55 o 
   3   8  10        3.71        3.01      0.56 o 
   4   8  10       27.36       30.62      1.16 o 
   5   8  10        0.13        0.32      0.53 o 
   6   8  10        0.28        0.68      0.51 o 
   7   8  10        1.44        1.21      0.50 o 
  -5   9  10        4.31        4.16      0.55 o 
  -4   9  10        5.44        2.90      0.60 o 
  -3   9  10        0.18        0.79      0.61 o 
  -2   9  10       26.54       22.80      0.87 o 
  -1   9  10        3.29        2.44      0.50 o 
   0   9  10        0.18        0.98      0.37 o 
   1   9  10        8.44        8.48      0.63 o 
   2   9  10       75.48       68.84      1.47 o 
   3   9  10       17.52       15.18      0.77 o 
   4   9  10        3.31        1.84      0.54 o 
   5   9  10       13.19       13.69      0.78 o 
   6   9  10        5.23        3.86      0.57 o 
  -4  10  10        0.39        0.38      0.43 o 
  -3  10  10        0.16        0.03      0.50 o 
  -2  10  10       17.02       19.61      0.73 o 
  -1  10  10        0.93        1.19      0.35 o 
   0  10  10        0.25        1.10      0.36 o 
   1  10  10        3.39        2.31      0.41 o 
   2  10  10        4.09        4.09      0.51 o 
   3  10  10        0.35        0.79      0.36 o 
   4  10  10        3.09        5.52      0.52 o 
   5  10  10        1.22        0.55      0.39 o 
  -1  11  10       16.68       18.15      0.67 o 
   0  11  10        0.46        1.29      0.36 o 
   1  11  10       18.52       19.24      0.73 o 
   2  11  10        7.48        9.51      0.54 o 
  -2  -8  11       16.25       15.15      0.61 o 
  -1  -8  11        8.39        8.36      0.51 o 
   0  -8  11        0.12        0.00      0.30 o 
   1  -8  11       12.93       12.69      0.60 o 
   2  -8  11       15.64       12.76      0.61 o 
  -4  -7  11       17.63       17.53      0.73 o 
  -3  -7  11      127.69      124.67      1.71 o 
  -2  -7  11        8.31        9.42      0.58 o 
  -1  -7  11        1.12        0.92      0.37 o 
   0  -7  11        0.12        0.11      0.34 o 
   1  -7  11        5.85        4.04      0.48 o 
   2  -7  11        8.58        5.81      0.56 o 
   3  -7  11      116.25      101.83      1.61 o 
   4  -7  11        2.43        2.35      0.53 o 
  -5  -6  11        9.16        8.95      0.59 o 
  -4  -6  11       54.96       59.76      1.28 o 
  -3  -6  11       58.70       55.27      1.34 o 
  -2  -6  11       11.58       11.33      0.66 o 
  -1  -6  11        0.16        0.07      0.39 o 
   0  -6  11        7.73       13.48      0.69 o 
   1  -6  11        1.47        1.08      0.39 o 
   2  -6  11        2.99        2.42      0.47 o 
   3  -6  11       25.66       20.66      0.85 o 
   4  -6  11        3.70        3.03      0.58 o 
   5  -6  11        7.77        5.92      0.60 o 
   6  -6  11        4.01        4.76      0.53 o 
  -6  -5  11        3.45        2.42      0.46 o 
  -5  -5  11        8.18        8.99      0.68 o 
  -4  -5  11        1.48        0.98      0.63 o 
  -3  -5  11      163.37      150.70      2.19 o 
  -2  -5  11        3.14        2.24      0.49 o 
  -1  -5  11       30.22       30.20      1.08 o 
   0  -5  11        1.36        2.30      0.50 o 
   1  -5  11       55.55       49.38      1.31 o 
   2  -5  11        1.25        1.81      0.48 o 
   3  -5  11      165.49      149.29      2.14 o 
   4  -5  11       13.17       13.35      0.82 o 
   5  -5  11        1.57        1.46      0.52 o 
   6  -5  11        1.78        1.35      0.55 o 
   7  -5  11       12.15       11.60      0.72 o 
  -7  -4  11        0.26        0.58      0.37 o 
  -6  -4  11        1.46        1.32      0.49 o 
  -5  -4  11        8.66        8.17      0.67 o 
  -4  -4  11        1.01        1.02      0.68 o 
  -3  -4  11        0.67        0.66      0.67 o 
  -2  -4  11        0.01        0.44      0.41 o 
  -1  -4  11        1.43        1.22      0.49 o 
   0  -4  11       27.61       40.52      1.19 o 
   1  -4  11        0.34        1.10      0.45 o 
   2  -4  11       55.17       53.70      1.37 o 
   3  -4  11       51.46       50.56      1.34 o 
   4  -4  11        3.73        4.89      0.63 o 
   5  -4  11        3.33        3.62      0.56 o 
   6  -4  11        0.22        0.14      0.57 o 
   7  -4  11        4.26        5.32      0.63 o 
  -7  -3  11       44.40       50.34      1.12 o 
  -6  -3  11        3.21        3.35      0.59 o 
  -5  -3  11        1.88        0.64      0.56 o 
  -4  -3  11        1.23        0.54      0.71 o 
  -3  -3  11       25.92       23.51      1.17 o 
  -2  -3  11        0.97        1.18      0.42 o 
  -1  -3  11      115.81      111.05      1.92 o 
   0  -3  11        0.48        0.78      0.46 o 
   1  -3  11        2.58        2.01      0.60 o 
   2  -3  11       18.12       15.63      0.85 o 
   3  -3  11        5.31        5.09      0.61 o 
   4  -3  11       54.76       51.80      1.42 o 
   5  -3  11        1.94        2.18      0.58 o 
   6  -3  11       38.21       40.57      1.24 o 
   7  -3  11        0.74        1.05      0.53 o 
   8  -3  11       20.99       22.47      0.89 o 
  -8  -2  11       11.86       13.34      0.63 o 
  -7  -2  11        4.92        5.38      0.57 o 
  -6  -2  11        0.49        0.78      0.50 o 
  -5  -2  11        2.84        2.12      0.61 o 
  -4  -2  11        1.44        0.68      0.74 o 
  -3  -2  11        3.91        4.47      0.86 o 
  -2  -2  11       17.34       18.57      0.92 o 
  -1  -2  11       21.02       19.66      0.95 o 
   0  -2  11       36.18       45.76      1.27 o 
   1  -2  11        0.04        0.00      0.45 o 
   2  -2  11       40.43       39.69      1.22 o 
   3  -2  11       93.88       89.41      1.76 o 
   4  -2  11       45.42       44.73      1.36 o 
   5  -2  11       25.21       22.25      0.98 o 
   6  -2  11       21.96       23.32      1.06 o 
   7  -2  11        6.67        5.12      0.69 o 
   8  -2  11        3.74        2.63      0.59 o 
  -8  -1  11        1.79        0.59      0.40 o 
  -7  -1  11        0.57        0.38      0.44 o 
  -6  -1  11        0.05        0.00      0.53 o 
  -5  -1  11       11.15       12.04      0.86 o 
  -4  -1  11        4.99        5.72      0.88 o 
  -3  -1  11       60.43       62.84      1.63 o 
  -2  -1  11       12.76        9.99      0.73 o 
  -1  -1  11        0.17        0.50      0.39 o 
   0  -1  11        0.12        0.26      0.43 o 
   1  -1  11        0.02        0.00      0.47 o 
   2  -1  11       15.58       10.61      0.72 o 
   3  -1  11        3.98        5.34      0.59 o 
   4  -1  11       64.57       60.59      1.52 o 
   5  -1  11       35.45       35.27      1.18 o 
   6  -1  11        1.11        0.91      0.63 o 
   7  -1  11        0.90        0.93      0.62 o 
   8  -1  11       28.38       26.77      1.02 o 
   9  -1  11        0.24        0.58      0.42 o 
  -8   0  11        5.59        6.99      0.53 o 
  -7   0  11        1.55        2.67      0.53 o 
  -6   0  11        1.57        1.05      0.54 o 
  -5   0  11       20.34       22.15      1.05 o 
  -4   0  11        0.10        0.63      0.69 o 
  -3   0  11       10.01       11.35      0.95 o 
  -2   0  11       21.03       23.46      0.98 o 
  -1   0  11        9.14        7.54      0.67 o 
   0   0  11       39.77       57.29      1.42 o 
   1   0  11       15.22       12.96      0.81 o 
   2   0  11       43.73       48.65      1.31 o 
   3   0  11        3.85        2.80      0.55 o 
   4   0  11       28.25       25.78      1.11 o 
   5   0  11       78.50       72.70      1.65 o 
   6   0  11        0.01        0.00      0.62 o 
   7   0  11        1.73        2.06      0.62 o 
   8   0  11       20.58       21.57      0.97 o 
   9   0  11        6.24        5.70      0.57 o 
  -8   1  11        5.80        5.73      0.53 o 
  -7   1  11        0.44        0.51      0.45 o 
  -6   1  11       39.86       45.12      1.27 o 
  -5   1  11       27.96       27.35      1.15 o 
  -4   1  11       10.60        9.04      0.95 o 
  -3   1  11        0.27        0.48      0.75 o 
  -2   1  11        2.66        1.71      0.48 o 
  -1   1  11       17.53       15.62      0.96 o 
   0   1  11        2.63        3.85      0.52 o 
   1   1  11       47.67       47.48      1.37 o 
   2   1  11        2.99        3.64      0.53 o 
   3   1  11        0.48        0.67      0.46 o 
   4   1  11        0.17        0.80      0.57 o 
   5   1  11        0.02        0.45      0.56 o 
   6   1  11       47.77       46.81      1.41 o 
   7   1  11        5.24        4.54      0.71 o 
   8   1  11        1.23        2.04      0.55 o 
   9   1  11       18.95       18.83      0.82 o 
  -8   2  11        2.93        2.90      0.47 o 
  -7   2  11        2.81        2.45      0.52 o 
  -6   2  11        0.07        0.00      0.55 o 
  -5   2  11       49.44       50.01      1.41 o 
  -4   2  11        2.44        2.49      0.76 o 
  -3   2  11        3.50        3.46      0.85 o 
  -2   2  11        0.03        0.36      0.38 o 
  -1   2  11        6.54        7.68      0.74 o 
   0   2  11      207.68      305.77      3.14 o 
   1   2  11        8.04        9.37      0.73 o 
   2   2  11        3.95        4.12      0.56 o 
   3   2  11       47.33       48.60      1.33 o 
   4   2  11        7.64        6.96      0.75 o 
   5   2  11      101.73       96.06      1.89 o 
   6   2  11       65.11       63.98      1.57 o 
   7   2  11        4.85        4.97      0.75 o 
   8   2  11        7.45        5.27      0.65 o 
   9   2  11        4.35        5.42      0.60 o 
  -8   3  11       24.24       24.42      0.80 o 
  -7   3  11        7.27        6.98      0.64 o 
  -6   3  11        9.30        8.68      0.70 o 
  -5   3  11        1.69        2.21      0.61 o 
  -4   3  11        0.10        0.00      0.68 o 
  -3   3  11        1.56        0.64      0.83 o 
  -2   3  11        5.94        5.70      0.61 o 
  -1   3  11        3.90        3.75      0.56 o 
   0   3  11        0.08        0.21      0.48 o 
   1   3  11        0.01        0.31      0.45 o 
   2   3  11       44.88       45.21      1.29 o 
   3   3  11       18.83       18.47      0.94 o 
   4   3  11        0.02        0.00      0.62 o 
   5   3  11        9.66        9.77      0.82 o 
   6   3  11       97.86       96.74      1.86 o 
   7   3  11        1.34        1.43      0.61 o 
   8   3  11       12.32       11.76      0.78 o 
   9   3  11       21.67       22.15      0.88 o 
  -7   4  11        3.85        5.56      0.54 o 
  -6   4  11        0.05        0.67      0.48 o 
  -5   4  11        9.72       10.44      0.84 o 
  -4   4  11       52.70       53.63      1.50 o 
  -3   4  11        0.05        1.42      0.74 o 
  -2   4  11       27.52       25.11      1.00 o 
  -1   4  11      121.74      117.20      2.06 o 
   0   4  11       26.13       35.70      1.20 o 
   1   4  11       65.46       68.97      1.61 o 
   2   4  11       24.59       23.05      0.98 o 
   3   4  11       21.58       21.90      0.97 o 
   4   4  11        6.07        8.05      0.76 o 
   5   4  11       24.68       26.34      1.12 o 
   6   4  11       37.55       42.95      1.32 o 
   7   4  11       55.97       58.34      1.45 o 
   8   4  11        1.46        0.90      0.51 o 
  -7   5  11        5.27        5.33      0.53 o 
  -6   5  11        2.01        1.06      0.50 o 
  -5   5  11        6.07        7.42      0.65 o 
  -4   5  11       22.09       21.75      1.10 o 
  -3   5  11       15.24       19.21      1.09 o 
  -2   5  11      130.42      115.48      1.98 o 
  -1   5  11       16.05       15.22      0.91 o 
   0   5  11        3.20        3.43      0.58 o 
   1   5  11       99.35      100.29      1.85 o 
   2   5  11        1.99        1.20      0.52 o 
   3   5  11       17.09       16.25      0.91 o 
   4   5  11        6.15        7.57      0.77 o 
   5   5  11        0.86        0.44      0.58 o 
   6   5  11       65.10       76.59      1.64 o 
   7   5  11        9.64        8.39      0.74 o 
   8   5  11        9.65        9.69      0.73 o 
  -6   6  11        3.35        3.62      0.58 o 
  -5   6  11        8.88        8.27      0.73 o 
  -4   6  11       29.06       32.85      1.19 o 
  -3   6  11        0.07        0.14      0.74 o 
  -2   6  11        1.87        2.19      0.50 o 
  -1   6  11      114.99      113.43      1.94 o 
   0   6  11       77.54      115.96      1.97 o 
   1   6  11      100.27       88.20      1.77 o 
   2   6  11       67.67       70.32      1.53 o 
   3   6  11        4.79        5.69      0.61 o 
   4   6  11        4.79        4.30      0.70 o 
   5   6  11        9.15        7.44      0.75 o 
   6   6  11        1.85        0.88      0.55 o 
   7   6  11        0.01        1.06      0.52 o 
   8   6  11        2.44        1.68      0.47 o 
  -6   7  11        0.71        0.48      0.35 o 
  -5   7  11        2.72        3.16      0.51 o 
  -4   7  11        3.26        3.48      0.68 o 
  -3   7  11        3.15        5.28      0.77 o 
  -2   7  11       30.33       28.61      1.02 o 
  -1   7  11       19.43       16.89      0.81 o 
   0   7  11        6.37        9.36      0.67 o 
   1   7  11       29.02       27.62      1.05 o 
   2   7  11        2.49        4.15      0.56 o 
   3   7  11       24.13       26.77      1.03 o 
   4   7  11       87.63       84.37      1.71 o 
   5   7  11        5.55        6.89      0.65 o 
   6   7  11        6.78        9.68      0.71 o 
   7   7  11        2.04        0.89      0.51 o 
  -5   8  11        8.11       10.14      0.58 o 
  -4   8  11        0.03        0.07      0.51 o 
  -3   8  11        0.78        1.06      0.56 o 
  -2   8  11        5.42        5.72      0.54 o 
  -1   8  11        0.35        0.04      0.35 o 
   0   8  11        1.43        0.38      0.38 o 
   1   8  11        7.13        6.08      0.58 o 
   2   8  11       16.44       16.02      0.75 o 
   3   8  11        8.48        7.89      0.61 o 
   4   8  11       25.41       24.87      0.97 o 
   5   8  11        2.26        2.24      0.49 o 
   6   8  11        0.06        0.29      0.43 o 
  -4   9  11        5.64        9.01      0.60 o 
  -3   9  11        4.25        3.09      0.57 o 
  -2   9  11        0.04        0.03      0.31 o 
  -1   9  11        0.00        0.23      0.33 o 
   0   9  11        0.00        0.34      0.33 o 
   1   9  11        0.29        0.35      0.32 o 
   2   9  11        1.21        0.89      0.35 o 
   3   9  11        0.75        0.61      0.39 o 
   4   9  11        0.06        0.00      0.44 o 
   5   9  11       10.00       10.61      0.63 o 
  -2  10  11       11.60       10.83      0.52 o 
  -1  10  11        5.25        5.78      0.44 o 
   0  10  11        0.01        1.13      0.33 o 
   1  10  11        4.84        5.16      0.42 o 
   2  10  11        8.80        8.75      0.51 o 
  -3  -6  12       35.20       31.79      0.93 o 
  -2  -6  12       45.11       49.23      1.06 o 
  -1  -6  12        0.00        0.03      0.33 o 
   0  -6  12       14.97       23.85      0.81 o 
   1  -6  12        9.28        8.30      0.56 o 
   2  -6  12       51.57       54.03      1.17 o 
   3  -6  12       30.11       26.59      0.87 o 
  -4  -5  12       43.71       43.08      1.08 o 
  -3  -5  12       37.05       33.81      1.04 o 
  -2  -5  12        0.65        0.59      0.37 o 
  -1  -5  12        4.36        3.07      0.43 o 
   0  -5  12       11.37       15.71      0.74 o 
   1  -5  12        0.33        0.18      0.40 o 
   2  -5  12       15.06       14.97      0.76 o 
   3  -5  12       70.62       61.12      1.32 o 
   4  -5  12        0.11        0.00      0.47 o 
   5  -5  12        0.00        0.49      0.40 o 
  -5  -4  12        0.90        1.32      0.40 o 
  -4  -4  12        0.23        0.30      0.51 o 
  -3  -4  12       30.85       31.54      1.05 o 
  -2  -4  12        4.60        5.65      0.56 o 
  -1  -4  12       12.50       13.64      0.74 o 
   0  -4  12        4.07        2.97      0.51 o 
   1  -4  12        1.96        2.25      0.48 o 
   2  -4  12        4.80        5.22      0.58 o 
   3  -4  12       30.51       28.76      0.99 o 
   4  -4  12        4.97        6.46      0.62 o 
   5  -4  12       30.09       25.16      0.94 o 
   6  -4  12        6.05        7.59      0.59 o 
  -6  -3  12        1.91        1.91      0.45 o 
  -5  -3  12        2.22        1.71      0.51 o 
  -4  -3  12       19.93       17.86      0.89 o 
  -3  -3  12        3.57        1.66      0.69 o 
  -2  -3  12        8.11        6.83      0.61 o 
  -1  -3  12       24.37       23.03      0.96 o 
   0  -3  12        9.40       14.28      0.78 o 
   1  -3  12       78.03       75.73      1.56 o 
   2  -3  12       23.55       27.07      0.99 o 
   3  -3  12       27.69       23.60      0.93 o 
   4  -3  12        1.95        2.25      0.58 o 
   5  -3  12        0.04        0.42      0.46 o 
   6  -3  12        0.00        0.00      0.49 o 
  -6  -2  12        1.81        2.69      0.48 o 
  -5  -2  12        7.42        6.93      0.64 o 
  -4  -2  12        4.85        5.16      0.76 o 
  -3  -2  12        1.29        2.38      0.69 o 
  -2  -2  12       11.76       11.92      0.72 o 
  -1  -2  12        9.28        9.71      0.76 o 
   0  -2  12       23.69       29.61      1.09 o 
   1  -2  12      117.37      120.06      1.96 o 
   2  -2  12       24.27       23.59      0.96 o 
   3  -2  12        0.01        0.10      0.44 o 
   4  -2  12        0.17        0.00      0.55 o 
   5  -2  12       11.13       11.70      0.80 o 
   6  -2  12        0.66        1.27      0.54 o 
   7  -2  12        0.00        0.00      0.48 o 
  -6  -1  12        0.02        0.22      0.40 o 
  -5  -1  12        1.22        1.85      0.51 o 
  -4  -1  12       11.41       15.97      0.96 o 
  -3  -1  12        2.51        1.77      0.74 o 
  -2  -1  12       12.61        8.93      0.70 o 
  -1  -1  12        6.18        7.63      0.61 o 
   0  -1  12        7.32        9.24      0.70 o 
   1  -1  12        8.80       11.18      0.73 o 
   2  -1  12        0.76        1.94      0.50 o 
   3  -1  12        7.36        5.77      0.62 o 
   4  -1  12        2.31        2.56      0.65 o 
   5  -1  12       29.31       27.79      1.06 o 
   6  -1  12        0.27        1.41      0.50 o 
   7  -1  12        0.89        0.70      0.49 o 
  -7   0  12       15.54       16.74      0.69 o 
  -6   0  12        0.00        0.00      0.44 o 
  -5   0  12        4.23        4.29      0.61 o 
  -4   0  12        0.02        0.14      0.65 o 
  -3   0  12        1.37        2.22      0.78 o 
  -2   0  12       39.65       39.83      1.19 o 
  -1   0  12       52.91       50.75      1.34 o 
   0   0  12        0.01        0.18      0.43 o 
   1   0  12       15.55       14.61      0.91 o 
   2   0  12       44.98       45.95      1.27 o 
   3   0  12       30.72       32.44      1.11 o 
   4   0  12        2.45        1.61      0.61 o 
   5   0  12       39.04       39.96      1.23 o 
   6   0  12        0.81        1.31      0.57 o 
   7   0  12        1.20        3.13      0.60 o 
  -7   1  12        0.00        0.25      0.35 o 
  -6   1  12        2.32        1.46      0.49 o 
  -5   1  12        0.05        0.67      0.48 o 
  -4   1  12       16.08       20.31      1.05 o 
  -3   1  12        0.89        1.10      0.70 o 
  -2   1  12       18.78       16.38      0.82 o 
  -1   1  12        1.15        1.10      0.42 o 
   0   1  12        2.00        2.26      0.55 o 
   1   1  12        0.99        1.12      0.46 o 
   2   1  12       21.85       21.83      0.94 o 
   3   1  12        6.63        4.50      0.55 o 
   4   1  12       27.57       30.78      1.14 o 
   5   1  12       30.70       35.92      1.20 o 
   6   1  12       44.31       41.61      1.27 o 
   7   1  12        3.78        3.26      0.64 o 
   8   1  12        0.52        0.00      0.43 o 
  -7   2  12        0.57        0.62      0.33 o 
  -6   2  12        0.01        0.00      0.47 o 
  -5   2  12        4.04        3.78      0.60 o 
  -4   2  12        3.94        2.66      0.72 o 
  -3   2  12        4.69        4.57      0.79 o 
  -2   2  12       19.86       21.44      0.95 o 
  -1   2  12       12.76       10.38      0.72 o 
   0   2  12       48.94       65.08      1.51 o 
   1   2  12        5.94        4.56      0.57 o 
   2   2  12        0.02        0.64      0.45 o 
   3   2  12        2.46        2.70      0.50 o 
   4   2  12        0.15        0.23      0.57 o 
   5   2  12       67.69       73.67      1.61 o 
   6   2  12       12.68       14.05      0.88 o 
   7   2  12        3.57        2.50      0.56 o 
   8   2  12        4.66        3.42      0.54 o 
  -6   3  12        1.05        2.61      0.49 o 
  -5   3  12       24.74       24.07      0.94 o 
  -4   3  12       21.33       22.23      1.05 o 
  -3   3  12       17.03       14.84      1.01 o 
  -2   3  12       33.47       32.43      1.11 o 
  -1   3  12        4.18        3.33      0.56 o 
   0   3  12        6.50        7.66      0.71 o 
   1   3  12       24.49       21.21      0.93 o 
   2   3  12       12.63       10.10      0.74 o 
   3   3  12        1.45        1.65      0.49 o 
   4   3  12        8.85       11.31      0.78 o 
   5   3  12       15.85       15.87      0.91 o 
   6   3  12        9.20        9.86      0.81 o 
   7   3  12        6.72        6.24      0.64 o 
  -6   4  12       13.53       14.43      0.78 o 
  -5   4  12        7.17        9.07      0.69 o 
  -4   4  12       63.37       67.82      1.53 o 
  -3   4  12        1.59        1.20      0.68 o 
  -2   4  12        5.06        4.10      0.55 o 
  -1   4  12       29.08       32.10      1.14 o 
   0   4  12      145.53      205.68      2.58 o 
   1   4  12       69.54       70.54      1.55 o 
   2   4  12        1.48        1.07      0.47 o 
   3   4  12        0.12        0.29      0.43 o 
   4   4  12        9.02        7.96      0.77 o 
   5   4  12       27.35       26.65      1.03 o 
   6   4  12        0.13        0.51      0.55 o 
   7   4  12       28.32       32.73      1.02 o 
  -6   5  12        0.02        0.00      0.36 o 
  -5   5  12        0.48        0.36      0.47 o 
  -4   5  12       14.74       18.14      0.90 o 
  -3   5  12       77.24       92.87      1.75 o 
  -2   5  12        1.43        1.15      0.46 o 
  -1   5  12        0.96        0.27      0.46 o 
   0   5  12        0.14        0.34      0.42 o 
   1   5  12        1.24        0.71      0.46 o 
   2   5  12       40.67       39.35      1.19 o 
   3   5  12        4.61        4.60      0.54 o 
   4   5  12       52.15       51.97      1.34 o 
   5   5  12        2.25        2.22      0.57 o 
   6   5  12        0.06        1.50      0.51 o 
   7   5  12        5.76        6.51      0.59 o 
  -5   6  12       13.28       17.03      0.74 o 
  -4   6  12        4.92        5.09      0.63 o 
  -3   6  12        8.98        6.88      0.75 o 
  -2   6  12        2.15        1.66      0.48 o 
  -1   6  12       19.07       20.72      0.86 o 
   0   6  12        2.11        1.70      0.46 o 
   1   6  12       26.68       32.54      1.07 o 
   2   6  12        0.23        0.22      0.43 o 
   3   6  12       41.21       38.34      1.15 o 
   4   6  12       19.95       23.08      0.98 o 
   5   6  12        7.48        7.78      0.64 o 
   6   6  12        7.91       11.14      0.68 o 
  -4   7  12       17.34       14.54      0.73 o 
  -3   7  12        0.85        0.69      0.52 o 
  -2   7  12        2.19        1.16      0.40 o 
  -1   7  12        6.31        9.86      0.61 o 
   0   7  12        0.22        0.07      0.36 o 
   1   7  12       23.45       25.52      0.90 o 
   2   7  12        2.08        3.01      0.47 o 
   3   7  12        0.06        0.79      0.37 o 
   4   7  12       18.67       18.32      0.81 o 
   5   7  12       11.66        9.99      0.67 o 
  -3   8  12        0.03        0.00      0.43 o 
  -2   8  12        1.34        1.57      0.36 o 
  -1   8  12        0.17        0.21      0.31 o 
   0   8  12        0.19        0.24      0.35 o 
   1   8  12        0.72        0.06      0.35 o 
   2   8  12        1.49        1.15      0.37 o 
   3   8  12        4.96        5.28      0.47 o 
   4   8  12        3.71        2.93      0.49 o 
  -1   9  12        1.88        2.12      0.33 o 
   0   9  12        0.40        0.42      0.28 o 
   1   9  12        0.09        0.12      0.28 o 
  -1  -5  13        0.82        0.92      0.29 o 
   0  -5  13        1.55        1.13      0.35 o 
   1  -5  13        0.27        0.08      0.31 o 
  -3  -4  13        0.33        0.90      0.46 o 
  -2  -4  13       20.18       19.40      0.69 o 
  -1  -4  13        0.24        0.00      0.33 o 
   0  -4  13        6.95       12.15      0.62 o 
   1  -4  13        5.53        6.60      0.49 o 
   2  -4  13        0.73        0.58      0.35 o 
   3  -4  13        1.21        1.57      0.41 o 
  -4  -3  13        5.54        5.87      0.56 o 
  -3  -3  13        5.88        8.28      0.70 o 
  -2  -3  13        0.14        0.22      0.33 o 
  -1  -3  13       21.30       19.05      0.78 o 
   0  -3  13        3.62        6.59      0.54 o 
   1  -3  13        0.04        0.48      0.33 o 
   2  -3  13       14.34       16.53      0.74 o 
   3  -3  13       19.59       20.88      0.83 o 
   4  -3  13        5.69        4.24      0.52 o 
  -4  -2  13        1.69        0.69      0.50 o 
  -3  -2  13        4.01        3.84      0.62 o 
  -2  -2  13        0.02        0.00      0.37 o 
  -1  -2  13        6.02        5.99      0.51 o 
   0  -2  13        3.67        4.38      0.58 o 
   1  -2  13        2.23        1.59      0.43 o 
   2  -2  13        0.01        0.00      0.38 o 
   3  -2  13        0.36        0.13      0.40 o 
   4  -2  13       31.24       34.77      1.03 o 
   5  -2  13        1.41        0.14      0.47 o 
  -5  -1  13        4.13        5.08      0.53 o 
  -4  -1  13        1.45        0.97      0.54 o 
  -3  -1  13        1.57        0.97      0.60 o 
  -2  -1  13        2.95        2.79      0.45 o 
  -1  -1  13        3.92        2.87      0.46 o 
   0  -1  13        0.47        1.15      0.40 o 
   1  -1  13        0.16        0.61      0.38 o 
   2  -1  13        0.92        0.43      0.42 o 
   3  -1  13        0.80        0.25      0.43 o 
   4  -1  13        0.66        1.34      0.51 o 
   5  -1  13        4.02        3.05      0.56 o 
   6  -1  13        2.78        2.61      0.50 o 
  -5   0  13       40.98       41.45      1.01 o 
  -4   0  13       18.61       17.43      0.87 o 
  -3   0  13        9.37        8.47      0.76 o 
  -2   0  13        0.18        0.21      0.39 o 
  -1   0  13        2.67        3.30      0.51 o 
   0   0  13        3.15        6.84      0.57 o 
   1   0  13        0.10        0.00      0.39 o 
   2   0  13        7.48        4.42      0.56 o 
   3   0  13       19.83       21.22      0.88 o 
   4   0  13        0.78        0.00      0.57 o 
   5   0  13        1.95        2.06      0.53 o 
   6   0  13        5.28        4.99      0.60 o 
  -5   1  13       34.71       35.47      0.94 o 
  -4   1  13        2.63        2.37      0.66 o 
  -3   1  13       32.98       33.93      1.13 o 
  -2   1  13        6.75        7.13      0.55 o 
  -1   1  13        0.97        1.29      0.49 o 
   0   1  13        1.49        2.12      0.46 o 
   1   1  13        0.18        0.59      0.39 o 
   2   1  13        4.29        2.67      0.50 o 
   3   1  13        2.16        2.00      0.48 o 
   4   1  13       15.22       16.09      0.85 o 
   5   1  13        1.16        1.76      0.46 o 
   6   1  13       10.36       11.86      0.73 o 
  -5   2  13       30.76       36.78      0.94 o 
  -4   2  13       11.89       10.14      0.73 o 
  -3   2  13        2.68        2.18      0.65 o 
  -2   2  13       14.42       18.39      0.81 o 
  -1   2  13        0.42        0.75      0.43 o 
   0   2  13        1.47        1.34      0.46 o 
   1   2  13       14.25       14.91      0.74 o 
   2   2  13       14.20       16.58      0.82 o 
   3   2  13        6.05        7.75      0.61 o 
   4   2  13       11.80       11.35      0.80 o 
   5   2  13        0.08        0.00      0.52 o 
   6   2  13        0.16        0.27      0.46 o 
  -5   3  13        1.07        0.96      0.41 o 
  -4   3  13       17.41       22.09      0.92 o 
  -3   3  13        0.17        0.00      0.61 o 
  -2   3  13       27.94       25.36      0.87 o 
  -1   3  13       17.08       15.75      0.77 o 
   0   3  13        6.39        8.67      0.66 o 
   1   3  13        0.67        0.10      0.43 o 
   2   3  13       46.93       49.93      1.25 o 
   3   3  13       23.59       22.20      0.89 o 
   4   3  13        0.60        0.50      0.50 o 
   5   3  13        5.20        4.52      0.57 o 
   6   3  13        0.16        1.20      0.47 o 
  -4   4  13       28.61       32.28      0.96 o 
  -3   4  13       33.92       38.15      1.13 o 
  -2   4  13        5.41        4.70      0.52 o 
  -1   4  13       13.84       13.89      0.75 o 
   0   4  13      140.39      191.78      2.29 o 
   1   4  13       12.77       14.08      0.71 o 
   2   4  13        3.58        3.77      0.50 o 
   3   4  13        8.57       10.15      0.62 o 
   4   4  13       27.12       24.93      0.92 o 
   5   4  13        4.31        4.08      0.56 o 
  -4   5  13        4.98        9.81      0.61 o 
  -3   5  13       62.91       64.97      1.32 o 
  -2   5  13       43.11       43.89      1.06 o 
  -1   5  13       29.99       32.27      0.97 o 
   0   5  13        0.95        1.81      0.48 o 
   1   5  13       10.77        8.61      0.63 o 
   2   5  13        7.64        5.77      0.54 o 
   3   5  13       69.56       78.85      1.46 o 
   4   5  13       27.41       27.75      0.93 o 
   5   5  13        9.41        8.55      0.61 o 
  -3   6  13       21.72       28.49      0.87 o 
  -2   6  13        4.88        5.86      0.48 o 
  -1   6  13       13.98       15.39      0.69 o 
   0   6  13        0.45        0.40      0.36 o 
   1   6  13        2.49        1.79      0.41 o 
   2   6  13        2.16        2.08      0.43 o 
   3   6  13        0.71        0.21      0.37 o 
   4   6  13        0.03        0.01      0.41 o 
  -2   7  13        2.08        2.18      0.35 o 
  -1   7  13       27.78       23.57      0.75 o 
   0   7  13        0.04        0.50      0.28 o 
   1   7  13       31.60       28.23      0.85 o 
   2   7  13        3.42        2.31      0.38 o 
  -1  -2  14        0.20        0.00      0.29 o 
   0  -2  14        8.51       15.46      0.62 o 
   1  -2  14        0.57        0.48      0.31 o 
   2  -2  14        5.42        5.80      0.45 o 
  -2  -1  14        0.82        1.71      0.33 o 
  -1  -1  14       11.71        9.90      0.55 o 
   0  -1  14        1.52        1.29      0.35 o 
   1  -1  14        9.57        8.86      0.56 o 
   2  -1  14        6.40        6.34      0.48 o 
   3  -1  14        0.39        0.05      0.33 o 
  -2   0  14        3.70        3.69      0.40 o 
  -1   0  14       10.06        8.74      0.54 o 
   0   0  14       18.56       24.59      0.80 o 
   1   0  14       24.11       22.56      0.78 o 
   2   0  14        1.31        0.53      0.37 o 
   3   0  14       17.49       16.65      0.67 o 
  -3   1  14        2.11        1.44      0.44 o 
  -2   1  14        7.38        5.45      0.44 o 
  -1   1  14        5.90        6.11      0.50 o 
   0   1  14        0.08        0.46      0.33 o 
   1   1  14       21.59       22.46      0.81 o 
   2   1  14        2.31        1.12      0.35 o 
   3   1  14        1.67        1.18      0.35 o 
  -3   2  14        0.06        0.04      0.42 o 
  -2   2  14        8.00        8.38      0.52 o 
  -1   2  14       68.21       70.72      1.29 o 
   0   2  14        9.35       14.30      0.66 o 
   1   2  14       12.46       12.04      0.63 o 
   2   2  14        8.01        8.51      0.55 o 
   3   2  14        4.10        5.24      0.49 o 
  -2   3  14        3.72        2.46      0.40 o 
  -1   3  14       33.38       37.98      0.94 o 
   0   3  14        1.94        3.04      0.43 o 
   1   3  14       32.68       35.81      0.94 o 
   2   3  14       24.50       28.10      0.86 o 
   3   3  14        0.02        0.24      0.34 o 
  -2   4  14       12.08       14.98      0.61 o 
  -1   4  14        9.46        8.42      0.54 o 
   0   4  14      186.40      286.49      2.44 o 
   1   4  14        0.01        0.00      0.35 o 
   2   4  14        2.82        3.60      0.45 o 
   0   5  14        3.89        5.19      0.45 o 
                                                 
